# Supplementary material for: Quickly Identifying High-Risk Variables of Ultrasonic Extraction Oil from Multi-Dimensional Risk Variable Patterns and a Comparative Evaluation of Different Extraction Methods on the Quality of Forsythia suspensa Seed Oil
Source: Molecules. 2019 Sep 23;24(19):3445. doi: 10.3390/molecules24193445 (PMC6803820; doi:10.3390/molecules24193445)
Supplement: Supplementary file 1 [file molecules-24-03445-s001.zip]

Archive with 9 entries (8 files):
- Supplementary data-final/
- Supplementary data-final/Draft of Graphical Abstract .pptx
- Supplementary data-final/Supplement Material-Figure S1.pdf
- Supplementary data-final/Supplementary Figure-Total ion chromatography of oil extracted by ultrasonic extraction  (Run #1#9#19).pdf
- Supplementary data-final/Supplementary Table 1-L18 Hunter Design-Global yield.xlsx
- Supplementary data-final/Supplementary Table 2-L18 Hunter Design-DPPH scavenging activity.xlsx
- Supplementary data-final/Supplementary Table 3-IR data of extracts obtained by differents extraction methods.xlsx
- Supplementary data-final/Supplementary Table 4-DPPH scavenging activity of extracts obtained by differents extraction methods.xlsx
- Supplementary data-final/Supplementary Table 5-DPPH scavenging activity of Trolox.xlsx
