# Supplementary material for: Quickly Identifying High-Risk Variables of Ultrasonic Extraction Oil from Multi-Dimensional Risk Variable Patterns and a Comparative Evaluation of Different Extraction Methods on the Quality of Forsythia suspensa Seed Oil
Source: Molecules. 2019 Sep 23;24(19):3445. doi: 10.3390/molecules24193445 (PMC6803820; doi:10.3390/molecules24193445)
Supplement: Supplementary file 1 [file molecules-24-03445-s001.zip › Supplementary data-final/Supplementary Table 1-L18 Hunter Design-Global yield.xlsx]

## Sheet: Global Yield
Table L18-Hunter design and yield of oil extracted from Forsythia Suspensa seed using ultrasonic extraction
Run	Pattern	X1	X2	X3	X4	X5	X6	Yield (%)		Material Weight/g	Weight of Concentrated Oil/g	Yield /%
1	000001	40	45	9	3	400	ET	14.86		30.2106	4.49	14.86
2	−−−−−+	20	30	6	2	300	PE	0.47		29.9851	0.14	0.47
3	−+−−+−	20	60	6	2	500	ET	8.62		30.0624	2.59	8.62
4	−−++−0	20	30	12	4	300	EA	9.46		30.0353	2.84	9.46
5	−+−+−0	20	60	6	4	300	PE	3.64		30.5305	1.11	3.64
6	−−−−−+	20	30	6	2	300	PE	0.4		29.9851	0.12	0.4
7	++−+−0	60	60	6	4	300	PE	11.86		30.4295	3.61	11.86
8	++++++	60	60	12	4	500	PE	15.77		30.1787	4.76	15.77
9	000003	40	45	9	3	400	PE	10.32		30.5257	3.15	10.32
10	+−−++−	60	30	6	4	500	ET	15.4		29.7315	4.58	15.4
11	−++−−−	20	60	12	2	300	ET	10.49		29.9413	3.14	10.49
12	+−−−−+	60	30	6	2	300	PE	8.95		30.2445	2.71	8.96
13	+++−−−	60	60	12	2	300	ET	12.51		30.06	3.76	12.51
14	−−+−+0	20	30	12	2	500	PE	12.8		30.0846	3.85	12.8
15	−+++++	20	60	12	4	500	PE	3.45		30.4524	1.05	3.45
16	+−+−+0	60	30	12	2	500	PE	13.38		30.4892	4.08	13.38
17	+−++−−	60	30	12	4	300	ET	15.18		30.0401	4.56	15.18
18	−−−++−	20	30	6	4	500	ET	9.23		30.1322	2.78	9.23
19	000002	40	45	9	3	400	PE	8.96		30.2445	2.71	8.96
20	++−−+0	60	60	6	2	500	PE	13.3		29.3944	3.91	13.3
21	++++++	60	60	12	4	500	PE	15.09		30.6857	4.63	15.09
