# Supplementary material for: Quickly Identifying High-Risk Variables of Ultrasonic Extraction Oil from Multi-Dimensional Risk Variable Patterns and a Comparative Evaluation of Different Extraction Methods on the Quality of Forsythia suspensa Seed Oil
Source: Molecules. 2019 Sep 23;24(19):3445. doi: 10.3390/molecules24193445 (PMC6803820; doi:10.3390/molecules24193445)
Supplement: Supplementary file 1 [file molecules-24-03445-s001.zip › Supplementary data-final/Supplementary Table 2-L18 Hunter Design-DPPH scavenging activity.xlsx]

## Sheet: DPPH(%)
Table 2 L18-Hunter design and DPPH (%) of oil extracted from Forsythia Suspensa seed using ultrasonic extraction
Run	Pattern	X1	X2	X3	X4	X5	X6	DPPH (%)
1	000001	40	45	9	3	400	ET	54.88
2	−−−−−+	20	30	6	2	300	PE	6.01
3	−+−−+−	20	60	6	2	500	ET	54.61
4	−−++−0	20	30	12	4	300	EA	33.77
5	−+−+−0	20	60	6	4	300	PE	13.04
6	−−−−−+	20	30	6	2	300	PE	6.15
7	++−+−0	60	60	6	4	300	PE	22.93
8	++++++	60	60	12	4	500	PE	1.81
9	000003	40	45	9	3	400	PE	5.21
10	+−−++−	60	30	6	4	500	ET	48.69
11	−++−−−	20	60	12	2	300	ET	45.76
12	+−−−−+	60	30	6	2	300	PE	1.31
13	+++−−−	60	60	12	2	300	ET	55.33
14	−−+−+0	20	30	12	2	500	PE	9.29
15	−+++++	20	60	12	4	500	PE	3.1
16	+−+−+0	60	30	12	2	500	PE	10.48
17	+−++−−	60	30	12	4	300	ET	64.49
18	−−−++−	20	30	6	4	500	ET	43.71
19	2	40	45	9	3	400	EA	12.19
20	++−−+0	60	60	6	2	500	PE	14.55
21	++++++	60	60	12	4	500	PE	1.3
Run	Concentration (μg/ml)	UV Absorbance		Antioxidant activity: DPPH assay
		UV Aborbance of Sample	Blank	DPPH (%)
1	300	0.4507	0.999	54.88
2	300	1.0115	1.0762	6.01
3	300	0.6026	1.3276	54.61
4	300	0.6866	1.0367	33.77
5	300	0.7919	0.9106	13.04
6	300	0.7851	0.8366	6.16
7	300	0.6216	0.8065	22.93
8	300	0.8932	0.9097	1.81
9	300	0.9728	1.0263	5.21
10	300	0.4585	0.8935	48.68
11	300	0.5343	0.9851	45.76
12	300	0.7453	0.7552	1.31
13	300	0.4569	1.0229	55.33
14	300	1.2552	1.3837	9.29
15	300	0.7525	0.7766	3.1
16	300	1.0637	1.1882	10.48
17	300	0.303	0.8534	64.49
18	300	0.6421	1.1407	43.71
19	300	0.9962	1.1345	12.19
20	300	0.8887	1.04	14.55
21	300	1.0707	1.0848	1.3
