# Supplementary material for: Quickly Identifying High-Risk Variables of Ultrasonic Extraction Oil from Multi-Dimensional Risk Variable Patterns and a Comparative Evaluation of Different Extraction Methods on the Quality of Forsythia suspensa Seed Oil
Source: Molecules. 2019 Sep 23;24(19):3445. doi: 10.3390/molecules24193445 (PMC6803820; doi:10.3390/molecules24193445)
Supplement: Supplementary file 1 [file molecules-24-03445-s001.zip › Supplementary data-final/Supplementary Table 3-IR data of extracts obtained by differents extraction methods.xlsx]

## Sheet: Sheet1
FT-IR data
Wavenumber (cm-1)	Extraction methods
	SFE	HD	SE	T-1	T-2	T-3
649.9	88.58	98.71	76.63	69.13	79.27	88.74
650.39	88.55	98.76	76.63	69.22	79.27	88.72
650.87	88.52	98.81	76.62	69.29	79.26	88.71
651.35	88.49	98.86	76.59	69.32	79.22	88.69
651.83	88.46	98.9	76.55	69.32	79.16	88.68
652.31	88.44	98.94	76.51	69.32	79.08	88.66
652.8	88.41	98.96	76.47	69.33	79	88.63
653.28	88.38	98.97	76.45	69.35	78.92	88.61
653.76	88.36	98.96	76.44	69.39	78.85	88.59
654.24	88.35	98.94	76.43	69.43	78.78	88.58
654.73	88.34	98.92	76.4	69.45	78.7	88.56
655.21	88.34	98.91	76.36	69.46	78.63	88.55
655.69	88.35	98.91	76.31	69.44	78.56	88.53
656.17	88.38	98.93	76.27	69.42	78.52	88.51
656.65	88.41	98.94	76.26	69.42	78.49	88.47
657.14	88.44	98.96	76.28	69.44	78.5	88.44
657.62	88.48	98.97	76.33	69.49	78.53	88.4
658.1	88.53	98.98	76.4	69.54	78.57	88.38
658.58	88.6	98.98	76.47	69.59	78.6	88.36
659.06	88.68	98.99	76.53	69.63	78.63	88.36
659.55	88.78	99	76.59	69.66	78.64	88.38
660.03	88.9	99.03	76.64	69.69	78.66	88.41
660.51	89.04	99.05	76.71	69.73	78.69	88.46
660.99	89.2	99.09	76.79	69.79	78.74	88.51
661.48	89.36	99.12	76.89	69.86	78.8	88.56
661.96	89.53	99.16	77	69.93	78.86	88.63
662.44	89.69	99.19	77.1	69.99	78.93	88.7
662.92	89.84	99.23	77.19	70.03	78.99	88.77
663.4	89.98	99.26	77.26	70.06	79.04	88.85
663.89	90.09	99.29	77.33	70.09	79.08	88.92
664.37	90.17	99.3	77.37	70.12	79.13	88.97
664.85	90.22	99.29	77.38	70.16	79.17	89.01
665.33	90.21	99.25	77.34	70.2	79.21	89.01
665.81	90.14	99.16	77.23	70.24	79.23	88.99
666.3	90.01	99.02	77.04	70.27	79.24	88.94
666.78	89.81	98.82	76.73	70.28	79.23	88.86
667.26	89.57	98.59	76.35	70.29	79.21	88.78
667.74	89.34	98.35	75.98	70.31	79.19	88.71
668.22	89.22	98.2	75.76	70.37	79.2	88.7
668.71	89.26	98.16	75.78	70.46	79.23	88.75
669.19	89.43	98.24	75.99	70.54	79.27	88.86
669.67	89.66	98.38	76.28	70.6	79.3	88.97
670.15	89.89	98.53	76.57	70.62	79.31	89.08
670.64	90.09	98.66	76.8	70.62	79.29	89.15
671.12	90.24	98.77	76.97	70.6	79.26	89.2
671.6	90.35	98.85	77.09	70.59	79.22	89.21
672.08	90.41	98.89	77.16	70.59	79.19	89.2
672.56	90.44	98.91	77.19	70.62	79.15	89.16
673.05	90.45	98.91	77.2	70.68	79.12	89.11
673.53	90.43	98.9	77.18	70.73	79.09	89.04
674.01	90.41	98.89	77.14	70.78	79.05	88.98
674.49	90.39	98.88	77.09	70.81	79.01	88.92
674.97	90.36	98.87	77.02	70.83	78.96	88.87
675.46	90.34	98.86	76.96	70.84	78.91	88.83
675.94	90.32	98.85	76.92	70.85	78.86	88.8
676.42	90.3	98.84	76.9	70.87	78.83	88.78
676.9	90.3	98.83	76.89	70.9	78.8	88.75
677.39	90.3	98.82	76.89	70.94	78.78	88.73
677.87	90.32	98.81	76.89	70.97	78.76	88.71
678.35	90.34	98.81	76.89	70.99	78.73	88.69
678.83	90.36	98.81	76.87	71.01	78.69	88.66
679.31	90.38	98.81	76.85	71.03	78.67	88.64
679.8	90.38	98.83	76.84	71.06	78.65	88.62
680.28	90.39	98.84	76.85	71.11	78.65	88.6
680.76	90.39	98.87	76.87	71.17	78.66	88.59
681.24	90.4	98.9	76.9	71.24	78.67	88.59
681.72	90.42	98.95	76.94	71.29	78.67	88.59
682.21	90.45	98.99	76.96	71.33	78.66	88.59
682.69	90.48	99.04	76.98	71.36	78.65	88.6
683.17	90.51	99.08	76.99	71.38	78.62	88.61
683.65	90.53	99.11	77	71.41	78.6	88.62
684.13	90.54	99.12	77	71.45	78.57	88.63
684.62	90.53	99.12	77	71.49	78.54	88.63
685.1	90.51	99.11	76.99	71.54	78.51	88.62
685.58	90.49	99.1	76.98	71.59	78.47	88.61
686.06	90.46	99.08	76.95	71.62	78.42	88.59
686.55	90.45	99.06	76.91	71.65	78.36	88.56
687.03	90.44	99.06	76.88	71.67	78.3	88.54
687.51	90.45	99.05	76.86	71.7	78.26	88.52
687.99	90.46	99.06	76.86	71.74	78.24	88.51
688.47	90.47	99.07	76.88	71.79	78.24	88.51
688.96	90.49	99.08	76.91	71.83	78.24	88.51
689.44	90.51	99.11	76.94	71.88	78.24	88.52
689.92	90.52	99.13	76.97	71.92	78.23	88.52
690.4	90.53	99.16	77	71.96	78.21	88.53
690.88	90.53	99.18	77.01	72	78.19	88.54
691.37	90.52	99.2	77.03	72.05	78.18	88.54
691.85	90.52	99.21	77.05	72.1	78.17	88.54
692.33	90.51	99.22	77.07	72.16	78.17	88.53
692.81	90.5	99.23	77.08	72.22	78.17	88.53
693.3	90.49	99.24	77.09	72.27	78.16	88.53
693.78	90.48	99.25	77.08	72.29	78.15	88.52
694.26	90.46	99.27	77.07	72.31	78.13	88.52
694.74	90.43	99.29	77.05	72.32	78.1	88.5
695.22	90.39	99.3	77.05	72.33	78.07	88.49
695.71	90.34	99.31	77.06	72.35	78.04	88.47
696.19	90.29	99.32	77.08	72.39	78.01	88.45
696.67	90.25	99.33	77.11	72.43	77.99	88.44
697.15	90.21	99.34	77.14	72.46	77.97	88.43
697.63	90.19	99.35	77.17	72.5	77.95	88.43
698.12	90.19	99.38	77.19	72.53	77.93	88.44
698.6	90.2	99.4	77.21	72.57	77.92	88.46
699.08	90.22	99.42	77.24	72.61	77.91	88.47
699.56	90.25	99.44	77.27	72.65	77.92	88.48
700.05	90.28	99.45	77.31	72.7	77.93	88.5
700.53	90.32	99.45	77.35	72.75	77.94	88.51
701.01	90.37	99.45	77.38	72.79	77.95	88.52
701.49	90.41	99.44	77.39	72.83	77.94	88.53
701.97	90.46	99.43	77.41	72.87	77.93	88.54
702.46	90.51	99.42	77.42	72.91	77.91	88.55
702.94	90.56	99.41	77.44	72.96	77.9	88.57
703.42	90.6	99.4	77.46	73.02	77.88	88.59
703.9	90.65	99.4	77.48	73.08	77.88	88.6
704.38	90.69	99.4	77.51	73.14	77.87	88.61
704.87	90.73	99.4	77.53	73.19	77.85	88.61
705.35	90.77	99.4	77.54	73.22	77.82	88.62
705.83	90.8	99.4	77.54	73.25	77.79	88.61
706.31	90.83	99.4	77.54	73.27	77.75	88.61
706.79	90.85	99.4	77.53	73.29	77.72	88.61
707.28	90.86	99.39	77.53	73.32	77.69	88.6
707.76	90.88	99.37	77.54	73.36	77.67	88.59
708.24	90.89	99.36	77.54	73.4	77.65	88.58
708.72	90.91	99.33	77.54	73.43	77.64	88.57
709.21	90.92	99.31	77.53	73.46	77.61	88.54
709.69	90.94	99.29	77.51	73.47	77.58	88.52
710.17	90.96	99.27	77.49	73.48	77.54	88.49
710.65	90.97	99.24	77.47	73.5	77.5	88.46
711.13	90.97	99.21	77.45	73.51	77.46	88.43
711.62	90.96	99.18	77.43	73.53	77.42	88.4
712.1	90.95	99.14	77.41	73.55	77.38	88.36
712.58	90.93	99.1	77.38	73.56	77.33	88.33
713.06	90.9	99.07	77.34	73.56	77.28	88.3
713.54	90.88	99.04	77.3	73.56	77.22	88.27
714.03	90.86	99	77.26	73.57	77.17	88.24
714.51	90.83	98.97	77.22	73.58	77.12	88.21
714.99	90.81	98.93	77.19	73.61	77.08	88.17
715.47	90.79	98.89	77.16	73.64	77.04	88.13
715.96	90.77	98.84	77.12	73.68	76.99	88.08
716.44	90.74	98.8	77.07	73.71	76.94	88.03
716.92	90.71	98.76	76.99	73.73	76.88	87.97
717.4	90.66	98.72	76.9	73.74	76.8	87.91
717.88	90.61	98.69	76.8	73.75	76.72	87.84
718.37	90.54	98.65	76.7	73.76	76.64	87.78
718.85	90.47	98.63	76.6	73.79	76.57	87.71
719.33	90.4	98.61	76.53	73.83	76.51	87.65
719.81	90.35	98.61	76.49	73.87	76.45	87.6
720.29	90.31	98.63	76.47	73.92	76.4	87.56
720.78	90.3	98.66	76.49	73.97	76.36	87.54
721.26	90.31	98.7	76.52	74.01	76.33	87.53
721.74	90.32	98.74	76.57	74.05	76.3	87.53
722.22	90.34	98.78	76.64	74.11	76.3	87.54
722.7	90.35	98.81	76.72	74.16	76.33	87.56
723.19	90.35	98.81	76.8	74.23	76.37	87.59
723.67	90.33	98.79	76.88	74.31	76.43	87.61
724.15	90.31	98.75	76.96	74.38	76.49	87.64
724.63	90.27	98.68	77.04	74.46	76.56	87.67
725.12	90.23	98.6	77.11	74.53	76.63	87.71
725.6	90.19	98.5	77.19	74.6	76.71	87.75
726.08	90.13	98.38	77.27	74.68	76.79	87.79
726.56	90.08	98.25	77.37	74.76	76.88	87.83
727.04	90.02	98.12	77.48	74.84	76.98	87.89
727.53	89.97	97.99	77.59	74.92	77.08	87.94
728.01	89.92	97.87	77.7	74.99	77.18	88.01
728.49	89.88	97.76	77.81	75.05	77.28	88.08
728.97	89.85	97.68	77.92	75.11	77.38	88.16
729.45	89.82	97.63	78.04	75.16	77.48	88.25
729.94	89.81	97.61	78.16	75.22	77.58	88.33
730.42	89.82	97.62	78.29	75.28	77.7	88.42
730.9	89.83	97.66	78.43	75.34	77.83	88.51
731.38	89.86	97.74	78.58	75.4	77.96	88.59
731.87	89.9	97.83	78.71	75.46	78.09	88.67
732.35	89.94	97.94	78.85	75.5	78.21	88.74
732.83	90	98.05	78.97	75.53	78.33	88.82
733.31	90.05	98.17	79.09	75.56	78.44	88.89
733.79	90.1	98.29	79.22	75.59	78.55	88.96
734.28	90.14	98.39	79.35	75.62	78.67	89.03
734.76	90.19	98.48	79.48	75.66	78.8	89.09
735.24	90.23	98.57	79.61	75.69	78.93	89.16
735.72	90.27	98.64	79.73	75.72	79.05	89.23
736.2	90.3	98.7	79.85	75.75	79.18	89.29
736.69	90.34	98.76	79.96	75.77	79.3	89.35
737.17	90.37	98.81	80.07	75.8	79.42	89.41
737.65	90.39	98.85	80.17	75.83	79.55	89.47
738.13	90.41	98.88	80.27	75.87	79.67	89.52
738.61	90.42	98.91	80.37	75.91	79.8	89.58
739.1	90.44	98.93	80.47	75.97	79.93	89.63
739.58	90.46	98.95	80.56	76.02	80.06	89.7
740.06	90.48	98.97	80.66	76.08	80.18	89.77
740.54	90.52	99	80.76	76.13	80.29	89.85
741.03	90.57	99.02	80.87	76.19	80.41	89.93
741.51	90.62	99.04	80.98	76.25	80.52	90
741.99	90.67	99.06	81.1	76.31	80.62	90.08
742.47	90.73	99.06	81.22	76.38	80.73	90.15
742.95	90.78	99.06	81.33	76.44	80.83	90.21
743.44	90.83	99.05	81.43	76.5	80.92	90.26
743.92	90.87	99.04	81.52	76.56	81.01	90.31
744.4	90.92	99.02	81.61	76.61	81.1	90.37
744.88	90.98	99.01	81.69	76.67	81.19	90.42
745.36	91.04	98.99	81.78	76.73	81.29	90.48
745.85	91.1	98.97	81.87	76.8	81.4	90.54
746.33	91.16	98.96	81.97	76.88	81.51	90.6
746.81	91.23	98.96	82.07	76.96	81.63	90.67
747.29	91.29	98.95	82.17	77.04	81.75	90.75
747.78	91.36	98.96	82.27	77.12	81.85	90.83
748.26	91.43	98.97	82.36	77.19	81.96	90.91
748.74	91.49	98.98	82.45	77.26	82.05	90.98
749.22	91.55	99	82.54	77.33	82.14	91.05
749.7	91.6	99	82.63	77.39	82.23	91.12
750.19	91.65	99	82.71	77.46	82.31	91.18
750.67	91.69	99	82.8	77.53	82.39	91.23
751.15	91.73	98.98	82.87	77.59	82.47	91.29
751.63	91.76	98.96	82.94	77.65	82.54	91.34
752.11	91.8	98.94	83.01	77.7	82.61	91.39
752.6	91.84	98.9	83.07	77.74	82.68	91.43
753.08	91.87	98.86	83.14	77.79	82.75	91.48
753.56	91.89	98.82	83.2	77.84	82.81	91.51
754.04	91.91	98.76	83.26	77.89	82.87	91.55
754.53	91.92	98.7	83.32	77.94	82.92	91.57
755.01	91.92	98.62	83.37	77.99	82.96	91.59
755.49	91.93	98.54	83.41	78.03	82.99	91.6
755.97	91.93	98.46	83.45	78.08	83.02	91.62
756.45	91.93	98.37	83.48	78.13	83.04	91.63
756.94	91.92	98.28	83.52	78.18	83.07	91.64
757.42	91.9	98.18	83.56	78.24	83.11	91.65
757.9	91.88	98.08	83.6	78.3	83.14	91.67
758.38	91.85	97.96	83.64	78.36	83.19	91.69
758.86	91.81	97.83	83.67	78.41	83.23	91.71
759.35	91.76	97.68	83.71	78.45	83.27	91.74
759.83	91.71	97.51	83.75	78.48	83.3	91.77
760.31	91.66	97.33	83.78	78.5	83.34	91.79
760.79	91.6	97.12	83.82	78.53	83.37	91.82
761.27	91.53	96.88	83.87	78.56	83.41	91.83
761.76	91.47	96.63	83.91	78.59	83.44	91.84
762.24	91.4	96.35	83.95	78.63	83.47	91.85
762.72	91.34	96.07	83.99	78.67	83.5	91.85
763.2	91.28	95.78	84.02	78.7	83.52	91.85
763.69	91.22	95.51	84.04	78.73	83.54	91.86
764.17	91.17	95.28	84.06	78.75	83.56	91.86
764.65	91.14	95.09	84.09	78.78	83.59	91.86
765.13	91.13	94.95	84.13	78.81	83.62	91.87
765.61	91.13	94.88	84.17	78.84	83.66	91.88
766.1	91.16	94.88	84.22	78.88	83.71	91.9
766.58	91.2	94.92	84.27	78.91	83.76	91.92
767.06	91.27	95	84.32	78.95	83.81	91.95
767.54	91.34	95.11	84.37	78.98	83.86	91.99
768.02	91.41	95.21	84.42	79.01	83.9	92.03
768.51	91.49	95.31	84.47	79.04	83.94	92.06
768.99	91.56	95.4	84.52	79.07	83.98	92.09
769.47	91.62	95.46	84.57	79.1	84.01	92.12
769.95	91.67	95.5	84.62	79.12	84.05	92.14
770.44	91.72	95.53	84.67	79.14	84.08	92.17
770.92	91.76	95.56	84.72	79.16	84.11	92.19
771.4	91.79	95.57	84.77	79.18	84.15	92.21
771.88	91.82	95.59	84.82	79.2	84.18	92.23
772.36	91.84	95.61	84.87	79.22	84.22	92.24
772.85	91.84	95.63	84.91	79.25	84.26	92.25
773.33	91.84	95.64	84.96	79.27	84.3	92.25
773.81	91.83	95.63	85.01	79.3	84.34	92.24
774.29	91.82	95.61	85.05	79.32	84.37	92.22
774.77	91.8	95.56	85.08	79.33	84.39	92.21
775.26	91.77	95.47	85.11	79.34	84.42	92.2
775.74	91.73	95.35	85.14	79.34	84.44	92.19
776.22	91.69	95.18	85.17	79.34	84.46	92.18
776.7	91.64	94.97	85.2	79.35	84.48	92.18
777.18	91.59	94.72	85.23	79.35	84.51	92.19
777.67	91.53	94.44	85.27	79.36	84.55	92.2
778.15	91.47	94.14	85.31	79.37	84.58	92.22
778.63	91.41	93.83	85.35	79.39	84.62	92.25
779.11	91.35	93.53	85.4	79.4	84.66	92.28
779.6	91.29	93.25	85.44	79.42	84.71	92.32
780.08	91.23	92.98	85.49	79.43	84.75	92.35
780.56	91.18	92.74	85.53	79.46	84.8	92.38
781.04	91.14	92.52	85.58	79.48	84.85	92.41
781.52	91.1	92.31	85.62	79.5	84.9	92.42
782.01	91.07	92.09	85.66	79.51	84.94	92.44
782.49	91.03	91.85	85.69	79.53	84.98	92.46
782.97	91	91.56	85.72	79.54	85.02	92.47
783.45	90.96	91.23	85.75	79.55	85.05	92.49
783.93	90.92	90.86	85.78	79.57	85.08	92.5
784.42	90.88	90.45	85.81	79.6	85.11	92.52
784.9	90.84	90.03	85.85	79.65	85.14	92.54
785.38	90.81	89.63	85.88	79.7	85.18	92.56
785.86	90.78	89.29	85.92	79.76	85.21	92.58
786.35	90.78	89.04	85.96	79.82	85.25	92.61
786.83	90.79	88.91	86	79.88	85.29	92.64
787.31	90.81	88.92	86.05	79.95	85.33	92.66
787.79	90.85	89.09	86.1	80.01	85.36	92.68
788.27	90.89	89.4	86.15	80.07	85.39	92.7
788.76	90.94	89.84	86.2	80.13	85.42	92.7
789.24	91	90.36	86.24	80.19	85.44	92.7
789.72	91.06	90.94	86.28	80.25	85.45	92.7
790.2	91.12	91.54	86.32	80.29	85.46	92.7
790.68	91.18	92.13	86.34	80.34	85.48	92.69
791.17	91.23	92.69	86.37	80.38	85.49	92.7
791.65	91.28	93.21	86.4	80.42	85.5	92.7
792.13	91.32	93.67	86.43	80.46	85.52	92.7
792.61	91.35	94.07	86.45	80.49	85.53	92.7
793.1	91.36	94.4	86.48	80.52	85.53	92.69
793.58	91.35	94.66	86.49	80.53	85.53	92.69
794.06	91.32	94.86	86.51	80.53	85.52	92.67
794.54	91.27	95	86.51	80.51	85.5	92.66
795.02	91.21	95.1	86.52	80.47	85.47	92.63
795.51	91.13	95.17	86.52	80.42	85.44	92.6
795.99	91.05	95.21	86.53	80.36	85.42	92.56
796.47	90.96	95.24	86.53	80.3	85.39	92.52
796.95	90.88	95.26	86.54	80.23	85.37	92.48
797.43	90.8	95.28	86.55	80.15	85.36	92.43
797.92	90.74	95.29	86.55	80.07	85.34	92.39
798.4	90.68	95.3	86.56	79.98	85.33	92.35
798.88	90.62	95.31	86.56	79.88	85.32	92.31
799.36	90.57	95.31	86.56	79.78	85.31	92.26
799.84	90.53	95.32	86.57	79.67	85.3	92.21
800.33	90.48	95.31	86.57	79.56	85.3	92.16
800.81	90.44	95.31	86.57	79.43	85.3	92.11
801.29	90.41	95.31	86.57	79.31	85.29	92.06
801.77	90.37	95.32	86.57	79.18	85.28	92.01
802.26	90.34	95.32	86.57	79.04	85.27	91.95
802.74	90.31	95.33	86.57	78.91	85.26	91.89
803.22	90.28	95.35	86.58	78.79	85.24	91.83
803.7	90.24	95.37	86.59	78.68	85.23	91.77
804.18	90.2	95.41	86.6	78.58	85.21	91.7
804.67	90.16	95.45	86.6	78.49	85.2	91.63
805.15	90.12	95.51	86.61	78.4	85.18	91.57
805.63	90.09	95.58	86.61	78.32	85.16	91.51
806.11	90.08	95.67	86.61	78.24	85.15	91.46
806.59	90.07	95.78	86.62	78.18	85.14	91.41
807.08	90.07	95.89	86.63	78.12	85.12	91.37
807.56	90.07	96.02	86.64	78.07	85.12	91.34
808.04	90.08	96.15	86.65	78.04	85.11	91.31
808.52	90.08	96.28	86.66	78.02	85.11	91.27
809.01	90.08	96.4	86.66	78	85.11	91.24
809.49	90.08	96.52	86.67	78	85.1	91.21
809.97	90.07	96.63	86.67	78.02	85.09	91.18
810.45	90.05	96.71	86.67	78.04	85.08	91.16
810.93	90.02	96.78	86.67	78.08	85.07	91.13
811.42	89.99	96.83	86.67	78.14	85.06	91.1
811.9	89.95	96.85	86.68	78.21	85.04	91.08
812.38	89.91	96.85	86.68	78.28	85.03	91.06
812.86	89.87	96.84	86.69	78.36	85.02	91.05
813.34	89.83	96.82	86.69	78.45	85.02	91.03
813.83	89.8	96.81	86.69	78.53	85.01	91.03
814.31	89.78	96.8	86.69	78.62	85.01	91.02
814.79	89.76	96.81	86.69	78.72	85.01	91
815.27	89.75	96.83	86.7	78.83	85.01	90.99
815.75	89.74	96.86	86.7	78.95	85.01	90.98
816.24	89.73	96.91	86.71	79.08	85.02	90.97
816.72	89.73	96.95	86.71	79.21	85.02	90.96
817.2	89.72	96.99	86.72	79.33	85.02	90.95
817.68	89.71	97.02	86.72	79.45	85.01	90.94
818.17	89.7	97.04	86.72	79.57	84.99	90.93
818.65	89.68	97.03	86.73	79.68	84.98	90.92
819.13	89.66	96.99	86.73	79.8	84.96	90.9
819.61	89.63	96.94	86.73	79.91	84.94	90.89
820.09	89.6	96.86	86.73	80.03	84.92	90.88
820.58	89.58	96.77	86.73	80.14	84.9	90.88
821.06	89.55	96.67	86.73	80.26	84.87	90.88
821.54	89.53	96.57	86.73	80.39	84.85	90.88
822.02	89.51	96.49	86.72	80.52	84.83	90.88
822.5	89.5	96.42	86.71	80.64	84.81	90.88
822.99	89.48	96.38	86.7	80.77	84.78	90.87
823.47	89.47	96.36	86.69	80.89	84.76	90.86
823.95	89.45	96.38	86.68	81	84.73	90.84
824.43	89.43	96.42	86.66	81.09	84.7	90.81
824.92	89.41	96.49	86.63	81.18	84.67	90.79
825.4	89.39	96.57	86.61	81.26	84.63	90.76
825.88	89.37	96.67	86.59	81.33	84.6	90.74
826.36	89.35	96.79	86.58	81.41	84.58	90.73
826.84	89.34	96.9	86.57	81.48	84.57	90.72
827.33	89.34	97.01	86.57	81.56	84.57	90.72
827.81	89.34	97.12	86.57	81.64	84.58	90.73
828.29	89.35	97.22	86.58	81.71	84.6	90.74
828.77	89.37	97.31	86.6	81.78	84.63	90.75
829.25	89.39	97.39	86.62	81.84	84.67	90.77
829.74	89.42	97.45	86.64	81.89	84.71	90.79
830.22	89.45	97.5	86.66	81.94	84.75	90.81
830.7	89.48	97.54	86.68	81.99	84.8	90.83
831.18	89.5	97.56	86.71	82.03	84.85	90.85
831.67	89.53	97.57	86.74	82.08	84.88	90.87
832.15	89.55	97.57	86.76	82.11	84.91	90.88
832.63	89.57	97.57	86.78	82.14	84.93	90.9
833.11	89.58	97.55	86.8	82.16	84.94	90.91
833.59	89.59	97.53	86.82	82.18	84.95	90.92
834.08	89.59	97.49	86.84	82.2	84.95	90.92
834.56	89.59	97.45	86.86	82.22	84.95	90.92
835.04	89.58	97.4	86.87	82.24	84.95	90.91
835.52	89.57	97.34	86.89	82.27	84.95	90.9
836	89.55	97.28	86.9	82.29	84.96	90.89
836.49	89.52	97.21	86.9	82.31	84.96	90.89
836.97	89.48	97.13	86.9	82.33	84.97	90.88
837.45	89.43	97.05	86.89	82.35	84.98	90.88
837.93	89.38	96.95	86.88	82.38	84.99	90.87
838.41	89.33	96.85	86.88	82.41	85	90.85
838.9	89.26	96.73	86.87	82.44	85.01	90.84
839.38	89.2	96.6	86.87	82.47	85.02	90.82
839.86	89.14	96.46	86.87	82.5	85.03	90.8
840.34	89.08	96.31	86.86	82.52	85.03	90.78
840.83	89.03	96.16	86.87	82.55	85.04	90.76
841.31	88.97	96.01	86.87	82.57	85.04	90.74
841.79	88.92	95.86	86.88	82.59	85.05	90.71
842.27	88.87	95.71	86.9	82.6	85.07	90.69
842.75	88.83	95.56	86.92	82.62	85.1	90.67
843.24	88.78	95.4	86.94	82.63	85.14	90.65
843.72	88.73	95.23	86.97	82.62	85.18	90.64
844.2	88.67	95.03	86.99	82.61	85.23	90.63
844.68	88.6	94.79	87.02	82.59	85.28	90.61
845.16	88.52	94.51	87.04	82.56	85.33	90.6
845.65	88.42	94.16	87.06	82.51	85.38	90.58
846.13	88.31	93.73	87.09	82.46	85.44	90.55
846.61	88.17	93.23	87.12	82.41	85.49	90.52
847.09	88.02	92.64	87.14	82.34	85.55	90.5
847.58	87.84	91.94	87.16	82.28	85.6	90.47
848.06	87.64	91.13	87.18	82.2	85.65	90.45
848.54	87.4	90.21	87.19	82.12	85.69	90.42
849.02	87.13	89.16	87.2	82.04	85.73	90.4
849.5	86.83	88	87.2	81.96	85.77	90.37
849.99	86.5	86.75	87.19	81.89	85.8	90.34
850.47	86.15	85.44	87.18	81.82	85.83	90.31
850.95	85.8	84.11	87.16	81.75	85.86	90.27
851.43	85.47	82.84	87.15	81.69	85.89	90.24
851.91	85.16	81.68	87.14	81.63	85.91	90.21
852.4	84.9	80.72	87.13	81.57	85.93	90.18
852.88	84.7	80.01	87.13	81.51	85.95	90.16
853.36	84.58	79.6	87.14	81.45	85.98	90.13
853.84	84.53	79.51	87.16	81.39	86	90.11
854.32	84.56	79.7	87.19	81.33	86.02	90.09
854.81	84.65	80.12	87.22	81.28	86.05	90.07
855.29	84.78	80.68	87.26	81.22	86.07	90.06
855.77	84.92	81.29	87.3	81.16	86.08	90.04
856.25	85.05	81.87	87.34	81.1	86.09	90.03
856.74	85.15	82.33	87.37	81.04	86.1	90.01
857.22	85.21	82.62	87.39	80.98	86.09	89.98
857.7	85.21	82.71	87.4	80.92	86.08	89.94
858.18	85.16	82.57	87.4	80.86	86.06	89.89
858.66	85.06	82.22	87.38	80.79	86.03	89.84
859.15	84.91	81.66	87.35	80.71	85.99	89.77
859.63	84.72	80.94	87.31	80.62	85.94	89.7
860.11	84.51	80.1	87.25	80.52	85.89	89.62
860.59	84.28	79.19	87.2	80.42	85.83	89.54
861.07	84.06	78.27	87.14	80.33	85.76	89.45
861.56	83.84	77.38	87.08	80.24	85.7	89.37
862.04	83.63	76.59	87.02	80.16	85.64	89.28
862.52	83.44	75.9	86.97	80.08	85.58	89.2
863	83.27	75.34	86.93	80.02	85.53	89.13
863.49	83.12	74.91	86.89	79.96	85.49	89.07
863.97	82.98	74.59	86.86	79.91	85.45	89.02
864.45	82.86	74.37	86.83	79.86	85.43	88.97
864.93	82.74	74.22	86.81	79.83	85.41	88.93
865.41	82.62	74.1	86.8	79.81	85.41	88.91
865.9	82.5	73.96	86.8	79.79	85.41	88.89
866.38	82.36	73.75	86.81	79.78	85.43	88.89
866.86	82.21	73.42	86.82	79.76	85.45	88.9
867.34	82.04	72.93	86.83	79.74	85.48	88.92
867.82	81.84	72.28	86.84	79.7	85.51	88.96
868.31	81.63	71.46	86.85	79.65	85.54	89
868.79	81.4	70.49	86.86	79.58	85.57	89.04
869.27	81.17	69.41	86.86	79.49	85.6	89.07
869.75	80.94	68.27	86.85	79.38	85.63	89.1
870.24	80.72	67.12	86.85	79.24	85.65	89.12
870.72	80.53	66.01	86.84	79.07	85.67	89.14
871.2	80.36	65.02	86.83	78.87	85.69	89.15
871.68	80.23	64.2	86.83	78.65	85.71	89.15
872.16	80.15	63.61	86.83	78.4	85.73	89.15
872.65	80.12	63.28	86.85	78.14	85.75	89.15
873.13	80.15	63.25	86.87	77.86	85.78	89.15
873.61	80.23	63.47	86.89	77.57	85.81	89.15
874.09	80.34	63.92	86.92	77.27	85.84	89.14
874.57	80.47	64.53	86.95	76.96	85.87	89.13
875.06	80.62	65.25	86.97	76.65	85.9	89.12
875.54	80.76	66.04	86.99	76.35	85.91	89.08
876.02	80.88	66.84	86.99	76.06	85.92	89.04
876.5	80.99	67.65	86.99	75.8	85.91	88.97
876.98	81.07	68.46	86.97	75.58	85.89	88.88
877.47	81.14	69.27	86.94	75.4	85.85	88.77
877.95	81.19	70.09	86.91	75.26	85.8	88.65
878.43	81.25	70.94	86.87	75.17	85.74	88.52
878.91	81.32	71.84	86.82	75.12	85.68	88.39
879.4	81.4	72.81	86.78	75.11	85.63	88.27
879.88	81.52	73.87	86.73	75.15	85.57	88.14
880.36	81.66	75.01	86.69	75.24	85.52	88.02
880.84	81.83	76.23	86.64	75.38	85.48	87.89
881.32	82.01	77.49	86.6	75.55	85.43	87.77
881.81	82.18	78.74	86.54	75.77	85.37	87.63
882.29	82.34	79.95	86.49	76	85.31	87.5
882.77	82.48	81.08	86.42	76.26	85.23	87.36
883.25	82.6	82.11	86.35	76.52	85.15	87.22
883.73	82.68	83.04	86.28	76.8	85.06	87.08
884.22	82.75	83.86	86.21	77.08	84.98	86.95
884.7	82.79	84.59	86.13	77.36	84.9	86.83
885.18	82.83	85.24	86.07	77.65	84.82	86.71
885.66	82.86	85.83	86	77.93	84.74	86.61
886.15	82.9	86.37	85.95	78.2	84.67	86.51
886.63	82.94	86.89	85.9	78.47	84.61	86.43
887.11	82.99	87.38	85.87	78.73	84.56	86.36
887.59	83.06	87.87	85.85	78.99	84.51	86.31
888.07	83.15	88.35	85.84	79.25	84.48	86.28
888.56	83.26	88.83	85.85	79.51	84.46	86.26
889.04	83.4	89.29	85.87	79.77	84.46	86.26
889.52	83.55	89.73	85.91	80.02	84.46	86.27
890	83.72	90.14	85.95	80.26	84.47	86.3
890.48	83.91	90.54	86	80.49	84.5	86.34
890.97	84.11	90.91	86.06	80.7	84.53	86.4
891.45	84.31	91.26	86.13	80.9	84.58	86.47
891.93	84.52	91.6	86.21	81.09	84.64	86.56
892.41	84.73	91.93	86.29	81.27	84.71	86.65
892.89	84.93	92.24	86.38	81.43	84.77	86.74
893.38	85.12	92.54	86.45	81.58	84.83	86.83
893.86	85.28	92.82	86.51	81.72	84.87	86.91
894.34	85.42	93.08	86.56	81.84	84.88	86.98
894.82	85.54	93.33	86.58	81.94	84.88	87.03
895.31	85.63	93.56	86.6	82.02	84.85	87.06
895.79	85.71	93.77	86.61	82.1	84.82	87.09
896.27	85.77	93.97	86.61	82.17	84.78	87.1
896.75	85.83	94.14	86.61	82.23	84.74	87.12
897.23	85.9	94.28	86.62	82.29	84.71	87.14
897.72	85.97	94.39	86.63	82.36	84.7	87.16
898.2	86.05	94.46	86.65	82.42	84.71	87.19
898.68	86.14	94.49	86.68	82.48	84.74	87.24
899.16	86.25	94.48	86.73	82.55	84.79	87.3
899.64	86.38	94.41	86.8	82.63	84.87	87.37
900.13	86.53	94.31	86.89	82.72	84.98	87.46
900.61	86.7	94.17	87	82.81	85.11	87.57
901.09	86.88	94.02	87.12	82.9	85.27	87.69
901.57	87.07	93.86	87.25	83	85.43	87.82
902.06	87.28	93.71	87.39	83.09	85.6	87.95
902.54	87.5	93.61	87.52	83.18	85.77	88.09
903.02	87.72	93.56	87.66	83.26	85.95	88.22
903.5	87.96	93.57	87.8	83.34	86.12	88.36
903.98	88.21	93.66	87.93	83.41	86.29	88.49
904.47	88.46	93.81	88.06	83.48	86.46	88.62
904.95	88.72	94.01	88.18	83.55	86.63	88.75
905.43	88.98	94.25	88.31	83.6	86.79	88.87
905.91	89.23	94.5	88.42	83.65	86.94	88.99
906.39	89.47	94.76	88.53	83.69	87.09	89.1
906.88	89.69	95	88.64	83.72	87.22	89.19
907.36	89.89	95.22	88.74	83.74	87.34	89.28
907.84	90.06	95.4	88.83	83.75	87.45	89.35
908.32	90.2	95.56	88.91	83.76	87.54	89.41
908.8	90.33	95.67	88.99	83.75	87.63	89.45
909.29	90.43	95.76	89.06	83.75	87.7	89.48
909.77	90.52	95.82	89.13	83.74	87.76	89.51
910.25	90.59	95.85	89.19	83.73	87.82	89.53
910.73	90.65	95.86	89.24	83.71	87.86	89.54
911.22	90.69	95.85	89.3	83.7	87.9	89.55
911.7	90.71	95.83	89.34	83.69	87.93	89.56
912.18	90.72	95.79	89.38	83.68	87.95	89.56
912.66	90.71	95.74	89.4	83.66	87.97	89.56
913.14	90.69	95.69	89.42	83.64	87.98	89.55
913.63	90.67	95.64	89.43	83.6	87.98	89.53
914.11	90.63	95.6	89.43	83.57	87.98	89.51
914.59	90.59	95.57	89.43	83.53	87.97	89.49
915.07	90.55	95.56	89.42	83.49	87.95	89.46
915.55	90.49	95.57	89.42	83.45	87.94	89.43
916.04	90.44	95.59	89.41	83.41	87.92	89.4
916.52	90.38	95.63	89.4	83.37	87.9	89.37
917	90.31	95.67	89.4	83.34	87.88	89.34
917.48	90.25	95.72	89.39	83.3	87.86	89.32
917.97	90.17	95.76	89.39	83.26	87.83	89.29
918.45	90.1	95.79	89.38	83.22	87.8	89.26
918.93	90.01	95.8	89.37	83.18	87.77	89.23
919.41	89.92	95.79	89.36	83.14	87.74	89.19
919.89	89.83	95.76	89.34	83.1	87.71	89.15
920.38	89.73	95.7	89.32	83.05	87.68	89.12
920.86	89.62	95.62	89.3	83.01	87.64	89.08
921.34	89.52	95.5	89.28	82.97	87.62	89.05
921.82	89.41	95.35	89.26	82.94	87.59	89.02
922.3	89.3	95.17	89.25	82.9	87.56	88.99
922.79	89.19	94.96	89.25	82.87	87.54	88.97
923.27	89.08	94.73	89.25	82.85	87.52	88.94
923.75	88.97	94.49	89.25	82.83	87.5	88.92
924.23	88.87	94.25	89.25	82.81	87.48	88.89
924.72	88.78	94.02	89.26	82.79	87.47	88.87
925.2	88.71	93.83	89.26	82.77	87.46	88.84
925.68	88.66	93.69	89.26	82.75	87.45	88.82
926.16	88.63	93.61	89.26	82.74	87.45	88.79
926.64	88.63	93.59	89.26	82.72	87.45	88.78
927.13	88.65	93.65	89.26	82.71	87.46	88.76
927.61	88.69	93.78	89.27	82.7	87.47	88.75
928.09	88.76	93.96	89.28	82.69	87.49	88.74
928.57	88.84	94.2	89.3	82.69	87.51	88.73
929.05	88.93	94.47	89.31	82.69	87.54	88.72
929.54	89.03	94.78	89.33	82.7	87.56	88.71
930.02	89.14	95.1	89.36	82.7	87.59	88.69
930.5	89.23	95.42	89.38	82.71	87.61	88.68
930.98	89.33	95.74	89.39	82.72	87.63	88.67
931.46	89.41	96.04	89.41	82.74	87.65	88.65
931.95	89.48	96.3	89.42	82.75	87.66	88.63
932.43	89.54	96.54	89.42	82.76	87.68	88.62
932.91	89.59	96.74	89.43	82.76	87.69	88.6
933.39	89.62	96.9	89.43	82.77	87.7	88.59
933.88	89.65	97.03	89.44	82.77	87.71	88.58
934.36	89.67	97.12	89.45	82.77	87.72	88.57
934.84	89.68	97.19	89.46	82.77	87.73	88.56
935.32	89.69	97.23	89.47	82.77	87.74	88.55
935.8	89.68	97.24	89.48	82.78	87.75	88.54
936.29	89.67	97.23	89.49	82.78	87.75	88.54
936.77	89.66	97.2	89.49	82.78	87.75	88.53
937.25	89.64	97.15	89.48	82.78	87.74	88.52
937.73	89.62	97.09	89.47	82.78	87.73	88.51
938.21	89.6	97.02	89.46	82.77	87.71	88.5
938.7	89.57	96.93	89.44	82.76	87.7	88.48
939.18	89.55	96.84	89.43	82.75	87.68	88.46
939.66	89.52	96.74	89.42	82.74	87.66	88.44
940.14	89.5	96.64	89.41	82.71	87.65	88.43
940.63	89.47	96.54	89.4	82.69	87.64	88.41
941.11	89.45	96.45	89.39	82.65	87.63	88.39
941.59	89.44	96.36	89.38	82.61	87.62	88.37
942.07	89.43	96.3	89.37	82.57	87.61	88.35
942.55	89.42	96.24	89.36	82.52	87.61	88.33
943.04	89.41	96.2	89.34	82.46	87.61	88.31
943.52	89.4	96.18	89.31	82.4	87.6	88.29
944	89.4	96.16	89.29	82.34	87.6	88.27
944.48	89.39	96.15	89.26	82.27	87.59	88.24
944.96	89.38	96.15	89.23	82.2	87.58	88.22
945.45	89.36	96.13	89.2	82.13	87.58	88.19
945.93	89.35	96.12	89.17	82.06	87.56	88.15
946.41	89.32	96.09	89.15	81.99	87.56	88.12
946.89	89.3	96.05	89.13	81.92	87.55	88.09
947.37	89.27	95.99	89.11	81.85	87.54	88.05
947.86	89.24	95.93	89.09	81.78	87.53	88.02
948.34	89.21	95.86	89.08	81.71	87.53	88
948.82	89.18	95.79	89.07	81.64	87.53	87.98
949.3	89.14	95.71	89.06	81.57	87.53	87.97
949.79	89.1	95.63	89.05	81.51	87.53	87.96
950.27	89.07	95.55	89.05	81.44	87.53	87.96
950.75	89.03	95.48	89.04	81.38	87.54	87.96
951.23	88.98	95.41	89.04	81.32	87.54	87.96
951.71	88.94	95.36	89.04	81.26	87.54	87.96
952.2	88.89	95.33	89.03	81.2	87.53	87.95
952.68	88.84	95.32	89.03	81.13	87.52	87.93
953.16	88.78	95.34	89.01	81.06	87.5	87.91
953.64	88.72	95.38	88.99	80.99	87.48	87.87
954.12	88.64	95.44	88.96	80.92	87.44	87.82
954.61	88.56	95.51	88.92	80.83	87.39	87.77
955.09	88.45	95.57	88.86	80.74	87.33	87.7
955.57	88.34	95.62	88.79	80.64	87.25	87.61
956.05	88.2	95.65	88.69	80.53	87.16	87.52
956.54	88.05	95.67	88.59	80.41	87.06	87.41
957.02	87.88	95.67	88.47	80.29	86.94	87.29
957.5	87.7	95.68	88.34	80.16	86.81	87.16
957.98	87.52	95.69	88.2	80.03	86.68	87.03
958.46	87.34	95.71	88.07	79.9	86.54	86.89
958.95	87.16	95.77	87.92	79.77	86.39	86.75
959.43	86.99	95.86	87.78	79.63	86.24	86.61
959.91	86.82	95.97	87.63	79.49	86.09	86.46
960.39	86.66	96.12	87.48	79.35	85.93	86.32
960.87	86.49	96.28	87.33	79.21	85.78	86.18
961.36	86.33	96.45	87.18	79.06	85.63	86.04
961.84	86.16	96.62	87.03	78.91	85.49	85.91
962.32	85.99	96.77	86.88	78.76	85.35	85.78
962.8	85.82	96.91	86.72	78.61	85.21	85.65
963.29	85.63	97.03	86.57	78.45	85.06	85.52
963.77	85.44	97.12	86.42	78.29	84.92	85.39
964.25	85.25	97.19	86.27	78.13	84.77	85.25
964.73	85.06	97.24	86.12	77.96	84.63	85.12
965.21	84.86	97.26	85.97	77.78	84.47	84.98
965.7	84.66	97.26	85.83	77.6	84.32	84.84
966.18	84.47	97.24	85.69	77.42	84.17	84.7
966.66	84.29	97.21	85.55	77.22	84.02	84.55
967.14	84.1	97.17	85.42	77.02	83.87	84.41
967.62	83.93	97.13	85.29	76.81	83.72	84.27
968.11	83.76	97.08	85.17	76.58	83.57	84.12
968.59	83.6	97.03	85.06	76.35	83.42	83.98
969.07	83.45	96.99	84.94	76.11	83.28	83.83
969.55	83.31	96.94	84.84	75.87	83.14	83.68
970.03	83.19	96.9	84.74	75.62	83.01	83.54
970.52	83.07	96.86	84.65	75.37	82.88	83.39
971	82.96	96.83	84.56	75.11	82.75	83.25
971.48	82.86	96.81	84.47	74.85	82.62	83.1
971.96	82.77	96.81	84.39	74.57	82.49	82.96
972.45	82.69	96.84	84.32	74.3	82.38	82.81
972.93	82.62	96.89	84.26	74.03	82.27	82.68
973.41	82.56	96.96	84.2	73.76	82.17	82.55
973.89	82.52	97.05	84.16	73.5	82.08	82.43
974.37	82.48	97.15	84.12	73.26	82	82.32
974.86	82.44	97.26	84.08	73.02	81.92	82.22
975.34	82.41	97.36	84.04	72.79	81.84	82.11
975.82	82.36	97.44	83.99	72.56	81.75	82
976.3	82.3	97.51	83.93	72.34	81.64	81.89
976.78	82.23	97.56	83.86	72.12	81.52	81.76
977.27	82.13	97.59	83.78	71.91	81.39	81.63
977.75	82.02	97.6	83.68	71.71	81.24	81.48
978.23	81.89	97.59	83.57	71.51	81.07	81.32
978.71	81.74	97.56	83.45	71.32	80.89	81.15
979.2	81.59	97.52	83.31	71.13	80.7	80.98
979.68	81.43	97.46	83.18	70.95	80.52	80.8
980.16	81.28	97.39	83.05	70.78	80.35	80.63
980.64	81.15	97.31	82.94	70.64	80.21	80.49
981.12	81.06	97.22	82.86	70.54	80.11	80.37
981.61	81.01	97.11	82.82	70.46	80.07	80.28
982.09	81.01	96.98	82.82	70.43	80.07	80.25
982.57	81.07	96.84	82.87	70.43	80.14	80.25
983.05	81.19	96.69	82.97	70.46	80.27	80.31
983.53	81.35	96.53	83.12	70.52	80.45	80.42
984.02	81.57	96.36	83.3	70.6	80.68	80.56
984.5	81.83	96.19	83.53	70.71	80.96	80.75
984.98	82.12	96.03	83.78	70.83	81.27	80.97
985.46	82.44	95.88	84.06	70.96	81.61	81.22
985.94	82.77	95.75	84.34	71.1	81.95	81.47
986.43	83.1	95.65	84.62	71.23	82.29	81.73
986.91	83.43	95.57	84.9	71.35	82.62	81.97
987.39	83.75	95.52	85.16	71.45	82.93	82.21
987.87	84.04	95.49	85.4	71.54	83.21	82.42
988.36	84.32	95.49	85.63	71.61	83.47	82.61
988.84	84.58	95.5	85.83	71.67	83.7	82.78
989.32	84.81	95.52	86.02	71.71	83.91	82.93
989.8	85.03	95.57	86.18	71.74	84.09	83.05
990.28	85.22	95.62	86.32	71.75	84.24	83.15
990.77	85.39	95.69	86.44	71.74	84.36	83.22
991.25	85.54	95.76	86.54	71.72	84.47	83.28
991.73	85.66	95.84	86.62	71.68	84.54	83.31
992.21	85.77	95.92	86.68	71.64	84.6	83.32
992.69	85.85	96	86.72	71.59	84.64	83.31
993.18	85.9	96.08	86.75	71.53	84.66	83.28
993.66	85.93	96.15	86.76	71.45	84.65	83.22
994.14	85.93	96.21	86.74	71.36	84.63	83.14
994.62	85.91	96.27	86.71	71.26	84.58	83.04
995.11	85.87	96.32	86.66	71.14	84.51	82.91
995.59	85.8	96.38	86.59	71.02	84.42	82.78
996.07	85.71	96.43	86.51	70.88	84.32	82.63
996.55	85.6	96.49	86.42	70.75	84.2	82.48
997.03	85.48	96.54	86.32	70.61	84.06	82.32
997.52	85.34	96.6	86.22	70.47	83.91	82.17
998	85.18	96.64	86.11	70.32	83.75	82.02
998.48	85.01	96.69	85.99	70.16	83.57	81.87
998.96	84.83	96.73	85.87	69.99	83.39	81.71
999.44	84.64	96.76	85.74	69.81	83.19	81.56
999.93	84.45	96.79	85.6	69.62	83	81.41
1000.41	84.26	96.81	85.47	69.42	82.81	81.25
1000.89	84.07	96.83	85.34	69.22	82.62	81.08
1001.37	83.88	96.83	85.21	69.02	82.43	80.92
1001.86	83.71	96.83	85.08	68.8	82.25	80.75
1002.34	83.54	96.83	84.95	68.57	82.07	80.57
1002.82	83.38	96.81	84.83	68.33	81.9	80.39
1003.3	83.22	96.79	84.71	68.07	81.73	80.21
1003.78	83.08	96.76	84.59	67.81	81.58	80.02
1004.27	82.93	96.72	84.47	67.55	81.43	79.84
1004.75	82.79	96.68	84.35	67.28	81.28	79.66
1005.23	82.65	96.62	84.24	67.01	81.14	79.47
1005.71	82.5	96.55	84.12	66.74	81	79.28
1006.19	82.35	96.47	83.99	66.45	80.84	79.09
1006.68	82.19	96.37	83.86	66.17	80.68	78.89
1007.16	82.01	96.27	83.73	65.88	80.52	78.69
1007.64	81.83	96.15	83.59	65.61	80.35	78.49
1008.12	81.65	96.02	83.46	65.34	80.18	78.3
1008.61	81.48	95.88	83.33	65.09	80.02	78.12
1009.09	81.3	95.73	83.21	64.86	79.86	77.95
1009.57	81.14	95.57	83.09	64.63	79.7	77.8
1010.05	80.99	95.41	82.99	64.41	79.56	77.65
1010.53	80.86	95.24	82.9	64.2	79.43	77.52
1011.02	80.75	95.08	82.83	64.01	79.31	77.41
1011.5	80.65	94.91	82.77	63.82	79.21	77.3
1011.98	80.58	94.76	82.72	63.65	79.13	77.22
1012.46	80.52	94.61	82.68	63.5	79.06	77.14
1012.94	80.47	94.49	82.65	63.35	78.99	77.06
1013.43	80.43	94.39	82.62	63.2	78.93	76.99
1013.91	80.39	94.31	82.59	63.06	78.87	76.91
1014.39	80.35	94.27	82.55	62.91	78.81	76.82
1014.87	80.3	94.26	82.5	62.76	78.73	76.73
1015.35	80.24	94.29	82.45	62.62	78.66	76.64
1015.84	80.16	94.33	82.39	62.49	78.57	76.54
1016.32	80.07	94.4	82.32	62.35	78.47	76.43
1016.8	79.95	94.46	82.23	62.22	78.36	76.31
1017.28	79.81	94.52	82.13	62.08	78.23	76.18
1017.77	79.65	94.56	82.01	61.94	78.09	76.04
1018.25	79.45	94.58	81.87	61.78	77.93	75.88
1018.73	79.22	94.56	81.72	61.63	77.77	75.7
1019.21	78.97	94.51	81.55	61.46	77.58	75.51
1019.69	78.7	94.42	81.37	61.3	77.39	75.3
1020.18	78.4	94.3	81.18	61.14	77.18	75.09
1020.66	78.1	94.15	80.98	60.98	76.96	74.87
1021.14	77.78	93.98	80.77	60.81	76.72	74.63
1021.62	77.46	93.8	80.55	60.63	76.47	74.38
1022.1	77.14	93.62	80.33	60.44	76.21	74.13
1022.59	76.83	93.46	80.11	60.24	75.96	73.87
1023.07	76.54	93.33	79.89	60.05	75.71	73.61
1023.55	76.26	93.22	79.68	59.86	75.47	73.36
1024.03	76.02	93.15	79.48	59.68	75.23	73.1
1024.52	75.79	93.11	79.29	59.5	75.01	72.85
1025	75.6	93.09	79.12	59.31	74.8	72.6
1025.48	75.45	93.1	78.97	59.12	74.61	72.37
1025.96	75.35	93.13	78.84	58.93	74.45	72.17
1026.44	75.31	93.19	78.76	58.75	74.34	72.01
1026.93	75.34	93.29	78.72	58.57	74.31	71.91
1027.41	75.45	93.42	78.74	58.42	74.35	71.89
1027.89	75.63	93.58	78.82	58.28	74.48	71.94
1028.37	75.88	93.78	78.94	58.15	74.67	72.05
1028.85	76.18	93.98	79.1	58.03	74.92	72.22
1029.34	76.51	94.19	79.29	57.91	75.2	72.41
1029.82	76.86	94.38	79.5	57.79	75.49	72.61
1030.3	77.22	94.56	79.71	57.67	75.77	72.81
1030.78	77.57	94.7	79.93	57.56	76.04	73
1031.27	77.92	94.82	80.15	57.45	76.29	73.18
1031.75	78.26	94.91	80.36	57.35	76.52	73.35
1032.23	78.59	94.99	80.57	57.24	76.74	73.51
1032.71	78.89	95.04	80.76	57.12	76.94	73.65
1033.19	79.18	95.08	80.94	57	77.11	73.77
1033.68	79.43	95.1	81.11	56.85	77.25	73.87
1034.16	79.66	95.1	81.26	56.7	77.37	73.94
1034.64	79.86	95.08	81.39	56.55	77.46	74.01
1035.12	80.04	95.04	81.51	56.39	77.53	74.05
1035.6	80.21	94.99	81.62	56.24	77.58	74.09
1036.09	80.36	94.93	81.72	56.09	77.62	74.14
1036.57	80.51	94.88	81.83	55.94	77.67	74.18
1037.05	80.66	94.84	81.93	55.78	77.72	74.24
1037.53	80.81	94.8	82.05	55.61	77.78	74.3
1038.01	80.97	94.77	82.17	55.45	77.87	74.39
1038.5	81.14	94.74	82.3	55.3	77.97	74.49
1038.98	81.32	94.72	82.44	55.17	78.08	74.59
1039.46	81.51	94.68	82.58	55.07	78.2	74.71
1039.94	81.7	94.63	82.72	54.98	78.32	74.82
1040.43	81.89	94.58	82.86	54.9	78.44	74.93
1040.91	82.08	94.51	83	54.83	78.56	75.04
1041.39	82.27	94.43	83.13	54.78	78.68	75.15
1041.87	82.46	94.35	83.26	54.75	78.8	75.25
1042.35	82.65	94.26	83.38	54.74	78.91	75.37
1042.84	82.84	94.17	83.51	54.76	79.03	75.48
1043.32	83.02	94.08	83.63	54.82	79.15	75.6
1043.8	83.2	93.98	83.76	54.9	79.27	75.73
1044.28	83.38	93.87	83.88	55.01	79.39	75.86
1044.76	83.55	93.77	84.01	55.13	79.5	75.99
1045.25	83.72	93.66	84.14	55.29	79.62	76.12
1045.73	83.89	93.56	84.27	55.47	79.75	76.27
1046.21	84.06	93.46	84.41	55.7	79.87	76.43
1046.69	84.23	93.38	84.55	55.96	80.01	76.61
1047.18	84.41	93.31	84.7	56.26	80.14	76.79
1047.66	84.58	93.24	84.85	56.6	80.27	76.99
1048.14	84.74	93.19	84.99	56.96	80.4	77.18
1048.62	84.89	93.15	85.13	57.35	80.52	77.38
1049.1	85.04	93.11	85.27	57.76	80.64	77.57
1049.59	85.17	93.08	85.39	58.19	80.74	77.75
1050.07	85.28	93.04	85.51	58.65	80.84	77.93
1050.55	85.39	92.99	85.61	59.14	80.93	78.11
1051.03	85.48	92.94	85.71	59.65	81.01	78.27
1051.51	85.57	92.87	85.8	60.17	81.09	78.43
1052	85.65	92.8	85.88	60.7	81.16	78.57
1052.48	85.72	92.72	85.96	61.23	81.22	78.71
1052.96	85.78	92.64	86.02	61.75	81.28	78.83
1053.44	85.85	92.58	86.08	62.27	81.33	78.94
1053.92	85.91	92.53	86.13	62.77	81.36	79.03
1054.41	85.98	92.51	86.16	63.27	81.39	79.11
1054.89	86.05	92.52	86.19	63.76	81.4	79.17
1055.37	86.12	92.55	86.22	64.22	81.41	79.21
1055.85	86.19	92.62	86.23	64.65	81.4	79.25
1056.34	86.28	92.71	86.25	65.04	81.4	79.28
1056.82	86.37	92.83	86.28	65.39	81.4	79.32
1057.3	86.48	92.96	86.31	65.71	81.43	79.38
1057.78	86.61	93.1	86.36	66	81.49	79.46
1058.26	86.76	93.24	86.41	66.26	81.58	79.58
1058.75	86.91	93.36	86.48	66.49	81.69	79.71
1059.23	87.06	93.46	86.56	66.7	81.82	79.86
1059.71	87.21	93.52	86.63	66.87	81.94	80
1060.19	87.34	93.53	86.7	67.02	82.05	80.13
1060.67	87.45	93.5	86.75	67.14	82.14	80.24
1061.16	87.53	93.42	86.8	67.23	82.19	80.31
1061.64	87.58	93.3	86.82	67.31	82.21	80.36
1062.12	87.59	93.14	86.83	67.38	82.19	80.36
1062.6	87.57	92.96	86.83	67.43	82.13	80.34
1063.09	87.52	92.75	86.8	67.48	82.03	80.28
1063.57	87.44	92.53	86.76	67.5	81.91	80.2
1064.05	87.34	92.32	86.71	67.51	81.76	80.09
1064.53	87.24	92.12	86.65	67.51	81.6	79.98
1065.01	87.14	91.97	86.6	67.5	81.46	79.87
1065.5	87.07	91.89	86.55	67.48	81.35	79.79
1065.98	87.02	91.88	86.52	67.46	81.28	79.75
1066.46	87.02	91.95	86.52	67.43	81.26	79.76
1066.94	87.05	92.1	86.53	67.4	81.28	79.81
1067.42	87.1	92.3	86.55	67.37	81.35	79.88
1067.91	87.16	92.55	86.57	67.32	81.42	79.97
1068.39	87.22	92.8	86.58	67.26	81.49	80.05
1068.87	87.26	93.03	86.59	67.2	81.54	80.1
1069.35	87.28	93.23	86.57	67.15	81.55	80.13
1069.84	87.27	93.39	86.54	67.09	81.53	80.12
1070.32	87.24	93.51	86.49	67.05	81.48	80.09
1070.8	87.18	93.6	86.43	67.01	81.4	80.03
1071.28	87.12	93.66	86.36	66.97	81.3	79.96
1071.76	87.05	93.71	86.28	66.93	81.2	79.88
1072.25	86.98	93.75	86.2	66.88	81.09	79.8
1072.73	86.91	93.79	86.12	66.84	80.99	79.72
1073.21	86.84	93.83	86.04	66.81	80.89	79.66
1073.69	86.77	93.87	85.96	66.78	80.81	79.6
1074.17	86.71	93.9	85.88	66.76	80.73	79.54
1074.66	86.64	93.94	85.79	66.75	80.66	79.5
1075.14	86.57	93.97	85.71	66.74	80.59	79.46
1075.62	86.49	93.99	85.63	66.72	80.52	79.42
1076.1	86.42	94.01	85.55	66.71	80.45	79.39
1076.58	86.34	94.02	85.48	66.69	80.39	79.36
1077.07	86.25	94.03	85.41	66.69	80.33	79.34
1077.55	86.18	94.03	85.35	66.7	80.29	79.33
1078.03	86.1	94.03	85.29	66.73	80.26	79.33
1078.51	86.04	94.02	85.24	66.76	80.23	79.34
1079	85.98	94.02	85.19	66.8	80.22	79.36
1079.48	85.94	94.02	85.15	66.85	80.22	79.39
1079.96	85.91	94.03	85.1	66.89	80.22	79.42
1080.44	85.89	94.03	85.06	66.95	80.22	79.45
1080.92	85.88	94.03	85.03	67.01	80.22	79.49
1081.41	85.88	94.04	84.99	67.09	80.23	79.54
1081.89	85.89	94.05	84.96	67.18	80.24	79.59
1082.37	85.92	94.06	84.92	67.28	80.26	79.64
1082.85	85.97	94.08	84.89	67.39	80.27	79.7
1083.33	86.03	94.12	84.86	67.5	80.29	79.77
1083.82	86.1	94.16	84.83	67.61	80.31	79.83
1084.3	86.18	94.22	84.8	67.74	80.34	79.9
1084.78	86.26	94.3	84.78	67.87	80.37	79.97
1085.26	86.35	94.38	84.76	68.02	80.4	80.04
1085.75	86.45	94.47	84.74	68.18	80.44	80.12
1086.23	86.53	94.56	84.72	68.35	80.47	80.19
1086.71	86.62	94.64	84.71	68.52	80.51	80.25
1087.19	86.69	94.73	84.69	68.7	80.54	80.31
1087.67	86.76	94.8	84.67	68.88	80.56	80.37
1088.16	86.82	94.87	84.65	69.06	80.59	80.42
1088.64	86.87	94.94	84.63	69.25	80.62	80.47
1089.12	86.92	95	84.62	69.45	80.66	80.52
1089.6	86.97	95.06	84.6	69.66	80.71	80.58
1090.08	87.01	95.12	84.58	69.87	80.76	80.64
1090.57	87.05	95.18	84.57	70.09	80.81	80.71
1091.05	87.08	95.24	84.55	70.3	80.86	80.77
1091.53	87.11	95.29	84.53	70.51	80.9	80.83
1092.01	87.13	95.33	84.5	70.72	80.92	80.87
1092.49	87.14	95.36	84.47	70.94	80.94	80.91
1092.98	87.14	95.37	84.45	71.16	80.95	80.94
1093.46	87.14	95.37	84.42	71.39	80.96	80.95
1093.94	87.14	95.36	84.4	71.62	80.96	80.97
1094.42	87.14	95.33	84.38	71.85	80.97	80.98
1094.91	87.14	95.29	84.36	72.08	80.98	81
1095.39	87.15	95.23	84.35	72.31	81	81.03
1095.87	87.17	95.16	84.35	72.54	81.03	81.06
1096.35	87.19	95.07	84.36	72.78	81.07	81.1
1096.83	87.21	94.97	84.38	73.01	81.13	81.15
1097.32	87.24	94.84	84.41	73.25	81.19	81.21
1097.8	87.27	94.69	84.45	73.48	81.26	81.28
1098.28	87.31	94.52	84.5	73.71	81.34	81.35
1098.76	87.34	94.33	84.56	73.93	81.43	81.43
1099.24	87.37	94.12	84.62	74.13	81.53	81.51
1099.73	87.39	93.89	84.68	74.33	81.63	81.59
1100.21	87.42	93.66	84.76	74.52	81.73	81.68
1100.69	87.43	93.42	84.83	74.7	81.84	81.77
1101.17	87.45	93.2	84.92	74.88	81.95	81.85
1101.66	87.47	93	85	75.05	82.06	81.94
1102.14	87.49	92.83	85.08	75.2	82.16	82.02
1102.62	87.53	92.72	85.17	75.35	82.27	82.11
1103.1	87.57	92.66	85.26	75.48	82.37	82.19
1103.58	87.63	92.67	85.34	75.61	82.48	82.27
1104.07	87.7	92.74	85.43	75.72	82.59	82.36
1104.55	87.78	92.88	85.53	75.84	82.7	82.44
1105.03	87.87	93.07	85.62	75.94	82.82	82.54
1105.51	87.96	93.29	85.72	76.04	82.94	82.64
1105.99	88.06	93.54	85.82	76.13	83.06	82.74
1106.48	88.17	93.8	85.92	76.2	83.18	82.83
1106.96	88.26	94.06	86.01	76.27	83.29	82.93
1107.44	88.36	94.31	86.1	76.32	83.4	83.03
1107.92	88.45	94.54	86.19	76.37	83.5	83.12
1108.41	88.53	94.75	86.27	76.41	83.59	83.21
1108.89	88.6	94.94	86.35	76.44	83.68	83.29
1109.37	88.66	95.11	86.41	76.46	83.76	83.36
1109.85	88.71	95.26	86.47	76.46	83.83	83.42
1110.33	88.76	95.4	86.51	76.46	83.89	83.47
1110.82	88.81	95.53	86.55	76.44	83.94	83.51
1111.3	88.84	95.65	86.56	76.41	83.97	83.53
1111.78	88.87	95.77	86.57	76.37	83.99	83.55
1112.26	88.9	95.89	86.57	76.34	84	83.56
1112.74	88.92	96	86.55	76.3	84	83.56
1113.23	88.93	96.1	86.53	76.27	83.98	83.55
1113.71	88.95	96.21	86.49	76.23	83.96	83.54
1114.19	88.96	96.3	86.45	76.2	83.93	83.53
1114.67	88.96	96.39	86.41	76.17	83.89	83.51
1115.15	88.96	96.48	86.36	76.15	83.84	83.49
1115.64	88.96	96.56	86.31	76.14	83.8	83.47
1116.12	88.96	96.64	86.26	76.13	83.76	83.45
1116.6	88.96	96.7	86.21	76.14	83.72	83.43
1117.08	88.96	96.77	86.17	76.16	83.7	83.42
1117.57	88.97	96.83	86.13	76.2	83.69	83.41
1118.05	88.98	96.87	86.11	76.24	83.7	83.42
1118.53	89	96.91	86.09	76.3	83.71	83.43
1119.01	89.02	96.94	86.08	76.37	83.74	83.44
1119.49	89.05	96.95	86.08	76.45	83.78	83.46
1119.98	89.08	96.94	86.09	76.55	83.82	83.5
1120.46	89.12	96.92	86.11	76.65	83.88	83.53
1120.94	89.15	96.88	86.14	76.77	83.94	83.58
1121.42	89.19	96.81	86.17	76.88	84.01	83.62
1121.9	89.23	96.74	86.2	77	84.08	83.67
1122.39	89.26	96.65	86.24	77.12	84.15	83.72
1122.87	89.3	96.55	86.27	77.23	84.22	83.76
1123.35	89.33	96.45	86.3	77.34	84.29	83.8
1123.83	89.37	96.37	86.33	77.44	84.36	83.83
1124.32	89.41	96.3	86.36	77.53	84.42	83.86
1124.8	89.44	96.26	86.38	77.62	84.47	83.88
1125.28	89.48	96.26	86.39	77.69	84.51	83.9
1125.76	89.53	96.28	86.4	77.76	84.55	83.9
1126.24	89.57	96.34	86.39	77.8	84.57	83.9
1126.73	89.61	96.42	86.38	77.84	84.58	83.88
1127.21	89.65	96.5	86.36	77.87	84.58	83.86
1127.69	89.68	96.6	86.33	77.88	84.57	83.83
1128.17	89.71	96.69	86.28	77.89	84.54	83.79
1128.65	89.72	96.77	86.22	77.89	84.5	83.74
1129.14	89.73	96.84	86.15	77.89	84.45	83.69
1129.62	89.73	96.89	86.07	77.87	84.39	83.62
1130.1	89.73	96.93	85.98	77.84	84.31	83.54
1130.58	89.72	96.96	85.87	77.81	84.22	83.46
1131.06	89.7	96.98	85.75	77.78	84.12	83.36
1131.55	89.68	96.99	85.62	77.74	84	83.26
1132.03	89.65	97	85.48	77.7	83.87	83.15
1132.51	89.62	97.01	85.33	77.66	83.74	83.03
1132.99	89.59	97.01	85.18	77.61	83.6	82.9
1133.48	89.56	97.03	85.02	77.57	83.45	82.77
1133.96	89.52	97.05	84.85	77.52	83.29	82.63
1134.44	89.49	97.08	84.68	77.47	83.13	82.5
1134.92	89.45	97.1	84.51	77.42	82.97	82.36
1135.4	89.4	97.12	84.34	77.37	82.82	82.22
1135.89	89.34	97.13	84.17	77.32	82.66	82.09
1136.37	89.28	97.12	84	77.28	82.51	81.95
1136.85	89.2	97.1	83.83	77.24	82.37	81.83
1137.33	89.12	97.05	83.67	77.19	82.23	81.7
1137.81	89.03	96.97	83.51	77.15	82.09	81.58
1138.3	88.92	96.86	83.36	77.11	81.96	81.46
1138.78	88.81	96.73	83.21	77.06	81.84	81.35
1139.26	88.7	96.57	83.06	77.02	81.71	81.24
1139.74	88.57	96.39	82.93	76.99	81.59	81.14
1140.23	88.45	96.2	82.8	76.95	81.48	81.04
1140.71	88.32	96.02	82.67	76.91	81.37	80.94
1141.19	88.2	95.85	82.55	76.86	81.26	80.85
1141.67	88.08	95.71	82.43	76.81	81.15	80.75
1142.15	87.97	95.61	82.32	76.76	81.05	80.66
1142.64	87.86	95.56	82.21	76.71	80.95	80.57
1143.12	87.77	95.57	82.11	76.66	80.86	80.48
1143.6	87.68	95.61	82.02	76.6	80.77	80.39
1144.08	87.61	95.69	81.93	76.54	80.7	80.31
1144.56	87.54	95.81	81.85	76.47	80.62	80.22
1145.05	87.48	95.93	81.76	76.4	80.55	80.14
1145.53	87.44	96.07	81.69	76.32	80.49	80.05
1146.01	87.4	96.21	81.62	76.24	80.43	79.98
1146.49	87.38	96.35	81.55	76.16	80.38	79.91
1146.98	87.37	96.48	81.5	76.08	80.34	79.84
1147.46	87.38	96.62	81.45	76	80.31	79.79
1147.94	87.41	96.75	81.42	75.92	80.28	79.75
1148.42	87.46	96.88	81.39	75.84	80.27	79.71
1148.9	87.52	97.01	81.36	75.75	80.26	79.68
1149.39	87.6	97.14	81.35	75.67	80.25	79.65
1149.87	87.69	97.25	81.34	75.58	80.25	79.63
1150.35	87.78	97.35	81.34	75.5	80.26	79.62
1150.83	87.88	97.42	81.34	75.43	80.27	79.61
1151.31	87.97	97.48	81.35	75.35	80.27	79.61
1151.8	88.06	97.52	81.35	75.28	80.28	79.61
1152.28	88.13	97.53	81.35	75.21	80.28	79.61
1152.76	88.2	97.53	81.35	75.14	80.28	79.6
1153.24	88.25	97.51	81.33	75.06	80.27	79.6
1153.72	88.29	97.48	81.31	74.99	80.24	79.58
1154.21	88.31	97.43	81.29	74.92	80.22	79.57
1154.69	88.32	97.37	81.26	74.85	80.18	79.55
1155.17	88.31	97.3	81.22	74.8	80.14	79.52
1155.65	88.29	97.23	81.18	74.75	80.1	79.5
1156.14	88.26	97.16	81.14	74.7	80.06	79.46
1156.62	88.23	97.09	81.1	74.66	80.01	79.43
1157.1	88.19	97.03	81.05	74.64	79.96	79.39
1157.58	88.15	96.97	81.01	74.62	79.91	79.36
1158.06	88.11	96.92	80.97	74.62	79.87	79.33
1158.55	88.08	96.87	80.93	74.64	79.83	79.3
1159.03	88.05	96.83	80.89	74.68	79.8	79.28
1159.51	88.02	96.79	80.86	74.73	79.77	79.27
1159.99	88	96.75	80.83	74.8	79.76	79.26
1160.47	87.98	96.72	80.8	74.88	79.74	79.25
1160.96	87.97	96.69	80.78	74.96	79.73	79.25
1161.44	87.97	96.66	80.77	75.07	79.73	79.25
1161.92	87.98	96.64	80.77	75.18	79.74	79.27
1162.4	87.99	96.62	80.78	75.31	79.77	79.29
1162.89	88.02	96.6	80.8	75.46	79.8	79.33
1163.37	88.05	96.59	80.84	75.61	79.85	79.38
1163.85	88.08	96.59	80.87	75.78	79.9	79.43
1164.33	88.13	96.6	80.92	75.94	79.96	79.5
1164.81	88.19	96.63	80.97	76.11	80.03	79.57
1165.3	88.25	96.67	81.03	76.29	80.11	79.64
1165.78	88.31	96.74	81.1	76.46	80.19	79.72
1166.26	88.38	96.82	81.17	76.64	80.28	79.8
1166.74	88.45	96.91	81.25	76.81	80.37	79.89
1167.22	88.52	97	81.33	76.99	80.46	79.98
1167.71	88.58	97.1	81.41	77.15	80.55	80.07
1168.19	88.64	97.19	81.5	77.31	80.65	80.16
1168.67	88.69	97.27	81.58	77.47	80.74	80.25
1169.15	88.74	97.33	81.67	77.62	80.83	80.35
1169.63	88.78	97.39	81.76	77.76	80.91	80.44
1170.12	88.81	97.43	81.85	77.9	81	80.53
1170.6	88.84	97.45	81.93	78.03	81.09	80.62
1171.08	88.86	97.47	82.02	78.16	81.18	80.71
1171.56	88.87	97.48	82.1	78.29	81.27	80.8
1172.05	88.87	97.49	82.18	78.4	81.35	80.88
1172.53	88.87	97.49	82.26	78.51	81.43	80.95
1173.01	88.86	97.49	82.33	78.61	81.51	81.03
1173.49	88.84	97.48	82.41	78.7	81.59	81.1
1173.97	88.83	97.48	82.48	78.79	81.67	81.18
1174.46	88.8	97.47	82.56	78.88	81.75	81.25
1174.94	88.78	97.46	82.65	78.97	81.84	81.32
1175.42	88.76	97.45	82.73	79.05	81.92	81.4
1175.9	88.73	97.44	82.81	79.13	82	81.47
1176.38	88.69	97.42	82.89	79.2	82.08	81.53
1176.87	88.66	97.4	82.97	79.28	82.16	81.6
1177.35	88.61	97.37	83.05	79.35	82.24	81.66
1177.83	88.56	97.33	83.13	79.42	82.32	81.73
1178.31	88.5	97.29	83.21	79.49	82.4	81.79
1178.8	88.44	97.23	83.29	79.56	82.48	81.86
1179.28	88.38	97.17	83.37	79.63	82.56	81.92
1179.76	88.32	97.1	83.45	79.69	82.64	81.99
1180.24	88.26	97.03	83.53	79.76	82.71	82.06
1180.72	88.2	96.95	83.61	79.82	82.79	82.13
1181.21	88.15	96.87	83.69	79.89	82.87	82.2
1181.69	88.11	96.79	83.78	79.95	82.95	82.27
1182.17	88.08	96.72	83.86	80.03	83.04	82.35
1182.65	88.06	96.65	83.95	80.1	83.13	82.43
1183.13	88.05	96.6	84.03	80.17	83.22	82.5
1183.62	88.06	96.57	84.12	80.25	83.31	82.58
1184.1	88.07	96.56	84.2	80.32	83.39	82.66
1184.58	88.1	96.57	84.28	80.4	83.48	82.73
1185.06	88.13	96.59	84.37	80.47	83.57	82.8
1185.54	88.16	96.64	84.45	80.55	83.65	82.87
1186.03	88.19	96.69	84.53	80.62	83.73	82.93
1186.51	88.23	96.75	84.61	80.7	83.8	83
1186.99	88.26	96.81	84.69	80.77	83.87	83.05
1187.47	88.3	96.87	84.77	80.83	83.94	83.11
1187.96	88.32	96.92	84.85	80.89	84	83.17
1188.44	88.35	96.94	84.92	80.95	84.06	83.22
1188.92	88.36	96.95	84.99	81	84.12	83.27
1189.4	88.37	96.94	85.06	81.05	84.17	83.32
1189.88	88.36	96.9	85.12	81.09	84.21	83.37
1190.37	88.34	96.84	85.17	81.12	84.26	83.42
1190.85	88.32	96.75	85.22	81.14	84.29	83.47
1191.33	88.28	96.63	85.27	81.16	84.32	83.51
1191.81	88.23	96.5	85.3	81.17	84.35	83.54
1192.29	88.17	96.35	85.34	81.17	84.36	83.57
1192.78	88.11	96.18	85.37	81.16	84.38	83.59
1193.26	88.04	96	85.39	81.15	84.39	83.61
1193.74	87.97	95.82	85.42	81.14	84.39	83.63
1194.22	87.9	95.64	85.44	81.13	84.4	83.64
1194.71	87.84	95.48	85.47	81.11	84.41	83.65
1195.19	87.79	95.34	85.49	81.09	84.41	83.66
1195.67	87.74	95.22	85.52	81.07	84.41	83.66
1196.15	87.71	95.12	85.54	81.05	84.42	83.67
1196.63	87.68	95.06	85.57	81.03	84.43	83.68
1197.12	87.67	95.02	85.6	81.01	84.43	83.69
1197.6	87.66	95	85.64	81	84.44	83.7
1198.08	87.65	94.99	85.67	80.99	84.46	83.71
1198.56	87.65	94.98	85.7	80.98	84.47	83.73
1199.04	87.65	94.97	85.73	80.98	84.48	83.74
1199.53	87.65	94.94	85.77	80.98	84.5	83.76
1200.01	87.64	94.91	85.8	80.98	84.51	83.77
1200.49	87.64	94.85	85.82	80.99	84.53	83.79
1200.97	87.64	94.79	85.85	81.01	84.54	83.8
1201.46	87.64	94.73	85.88	81.02	84.55	83.82
1201.94	87.65	94.67	85.91	81.04	84.57	83.83
1202.42	87.66	94.64	85.93	81.06	84.58	83.84
1202.9	87.67	94.63	85.95	81.09	84.59	83.85
1203.38	87.69	94.66	85.97	81.11	84.6	83.85
1203.87	87.72	94.74	85.99	81.13	84.6	83.85
1204.35	87.75	94.86	86.01	81.15	84.61	83.85
1204.83	87.77	95.01	86.02	81.18	84.6	83.84
1205.31	87.79	95.19	86.04	81.21	84.6	83.82
1205.79	87.81	95.38	86.04	81.23	84.59	83.81
1206.28	87.82	95.57	86.05	81.26	84.58	83.79
1206.76	87.82	95.75	86.04	81.28	84.55	83.76
1207.24	87.81	95.91	86.03	81.29	84.53	83.73
1207.72	87.79	96.04	86.02	81.31	84.49	83.7
1208.2	87.76	96.14	86	81.32	84.46	83.66
1208.69	87.73	96.21	85.98	81.33	84.41	83.61
1209.17	87.68	96.24	85.95	81.34	84.36	83.57
1209.65	87.64	96.25	85.93	81.34	84.31	83.51
1210.13	87.58	96.23	85.89	81.34	84.26	83.46
1210.62	87.53	96.19	85.86	81.33	84.2	83.4
1211.1	87.47	96.13	85.83	81.32	84.15	83.34
1211.58	87.41	96.06	85.79	81.31	84.09	83.28
1212.06	87.35	95.97	85.76	81.28	84.03	83.21
1212.54	87.28	95.87	85.72	81.25	83.96	83.15
1213.03	87.21	95.76	85.68	81.22	83.9	83.08
1213.51	87.13	95.65	85.64	81.18	83.83	83.01
1213.99	87.04	95.55	85.6	81.13	83.75	82.93
1214.47	86.95	95.45	85.55	81.07	83.67	82.85
1214.95	86.85	95.35	85.49	81	83.58	82.76
1215.44	86.75	95.27	85.43	80.93	83.48	82.67
1215.92	86.63	95.21	85.35	80.84	83.37	82.57
1216.4	86.52	95.16	85.28	80.75	83.26	82.46
1216.88	86.39	95.13	85.19	80.65	83.14	82.35
1217.37	86.26	95.12	85.11	80.55	83.01	82.23
1217.85	86.13	95.12	85.01	80.44	82.88	82.1
1218.33	85.99	95.14	84.92	80.33	82.74	81.97
1218.81	85.85	95.18	84.81	80.21	82.6	81.83
1219.29	85.7	95.22	84.71	80.09	82.45	81.69
1219.78	85.55	95.27	84.6	79.97	82.3	81.54
1220.26	85.38	95.33	84.48	79.84	82.14	81.39
1220.74	85.21	95.39	84.36	79.71	81.97	81.24
1221.22	85.03	95.46	84.24	79.58	81.81	81.08
1221.7	84.84	95.52	84.11	79.45	81.63	80.91
1222.19	84.64	95.59	83.97	79.31	81.44	80.73
1222.67	84.42	95.66	83.82	79.17	81.24	80.54
1223.15	84.19	95.73	83.66	79.03	81.03	80.34
1223.63	83.93	95.8	83.5	78.89	80.82	80.14
1224.12	83.66	95.86	83.32	78.74	80.59	79.93
1224.6	83.38	95.91	83.14	78.6	80.35	79.71
1225.08	83.07	95.96	82.95	78.46	80.1	79.49
1225.56	82.74	95.99	82.75	78.31	79.84	79.26
1226.04	82.4	96.01	82.54	78.16	79.56	79.01
1226.53	82.03	96.01	82.32	78.01	79.27	78.75
1227.01	81.63	96	82.09	77.85	78.96	78.49
1227.49	81.21	95.97	81.84	77.69	78.63	78.2
1227.97	80.76	95.92	81.57	77.53	78.28	77.91
1228.45	80.28	95.85	81.29	77.37	77.92	77.6
1228.94	79.77	95.78	81	77.2	77.54	77.27
1229.42	79.24	95.71	80.69	77.02	77.13	76.93
1229.9	78.68	95.65	80.36	76.84	76.71	76.57
1230.38	78.1	95.6	80.01	76.65	76.26	76.2
1230.86	77.5	95.57	79.65	76.46	75.8	75.81
1231.35	76.88	95.57	79.28	76.26	75.33	75.41
1231.83	76.25	95.6	78.89	76.06	74.84	74.99
1232.31	75.62	95.66	78.5	75.86	74.35	74.57
1232.79	74.97	95.74	78.09	75.65	73.86	74.15
1233.28	74.31	95.83	77.68	75.44	73.35	73.71
1233.76	73.64	95.94	77.25	75.22	72.84	73.26
1234.24	72.96	96.05	76.8	75	72.31	72.79
1234.72	72.26	96.15	76.34	74.78	71.77	72.32
1235.2	71.54	96.25	75.88	74.55	71.23	71.83
1235.69	70.82	96.33	75.4	74.32	70.68	71.34
1236.17	70.09	96.39	74.92	74.09	70.13	70.85
1236.65	69.36	96.44	74.43	73.86	69.58	70.35
1237.13	68.61	96.47	73.93	73.62	69.03	69.85
1237.61	67.87	96.47	73.42	73.37	68.48	69.34
1238.1	67.14	96.45	72.91	73.13	67.93	68.83
1238.58	66.41	96.39	72.41	72.88	67.38	68.31
1239.06	65.72	96.31	71.92	72.64	66.85	67.81
1239.54	65.08	96.21	71.46	72.4	66.36	67.34
1240.03	64.49	96.1	71.04	72.18	65.92	66.9
1240.51	63.98	96	70.66	71.97	65.53	66.5
1240.99	63.56	95.91	70.33	71.77	65.22	66.17
1241.47	63.22	95.85	70.07	71.59	64.99	65.9
1241.95	62.98	95.82	69.87	71.43	64.85	65.7
1242.44	62.84	95.83	69.74	71.29	64.79	65.57
1242.92	62.81	95.86	69.68	71.17	64.82	65.51
1243.4	62.88	95.9	69.7	71.08	64.94	65.53
1243.88	63.06	95.95	69.8	71.03	65.13	65.61
1244.36	63.33	95.99	69.97	71	65.4	65.76
1244.85	63.69	96.02	70.2	70.99	65.73	65.96
1245.33	64.12	96.04	70.48	71.01	66.11	66.21
1245.81	64.62	96.03	70.82	71.05	66.53	66.5
1246.29	65.19	96	71.2	71.11	67.01	66.85
1246.77	65.82	95.96	71.62	71.19	67.53	67.24
1247.26	66.5	95.89	72.09	71.28	68.09	67.67
1247.74	67.23	95.82	72.58	71.39	68.68	68.15
1248.22	67.99	95.73	73.09	71.51	69.3	68.65
1248.7	68.76	95.63	73.62	71.64	69.94	69.17
1249.19	69.54	95.53	74.15	71.76	70.58	69.71
1249.67	70.32	95.42	74.67	71.88	71.22	70.25
1250.15	71.09	95.3	75.19	71.99	71.87	70.78
1250.63	71.84	95.17	75.69	72.1	72.5	71.32
1251.11	72.57	95.03	76.18	72.21	73.12	71.85
1251.6	73.26	94.89	76.64	72.3	73.72	72.35
1252.08	73.92	94.74	77.08	72.39	74.29	72.84
1252.56	74.55	94.6	77.49	72.46	74.83	73.3
1253.04	75.13	94.48	77.86	72.53	75.32	73.72
1253.52	75.67	94.38	78.2	72.57	75.78	74.12
1254.01	76.18	94.31	78.51	72.61	76.2	74.49
1254.49	76.66	94.29	78.79	72.65	76.59	74.83
1254.97	77.11	94.31	79.06	72.68	76.96	75.16
1255.45	77.54	94.36	79.3	72.71	77.3	75.46
1255.94	77.93	94.44	79.53	72.75	77.61	75.75
1256.42	78.3	94.54	79.73	72.77	77.9	76.01
1256.9	78.63	94.63	79.92	72.8	78.16	76.25
1257.38	78.93	94.7	80.08	72.82	78.39	76.47
1257.86	79.2	94.75	80.23	72.84	78.62	76.67
1258.35	79.45	94.77	80.36	72.86	78.83	76.86
1258.83	79.69	94.76	80.49	72.88	79.03	77.05
1259.31	79.92	94.74	80.62	72.91	79.23	77.23
1259.79	80.16	94.71	80.75	72.94	79.44	77.41
1260.27	80.4	94.69	80.88	72.97	79.64	77.59
1260.76	80.64	94.69	81.02	73	79.84	77.77
1261.24	80.9	94.73	81.15	73.03	80.04	77.94
1261.72	81.16	94.79	81.28	73.06	80.24	78.11
1262.2	81.42	94.88	81.41	73.09	80.45	78.27
1262.68	81.69	94.99	81.54	73.13	80.65	78.43
1263.17	81.97	95.12	81.68	73.17	80.86	78.59
1263.65	82.25	95.26	81.81	73.22	81.07	78.76
1264.13	82.54	95.39	81.94	73.28	81.29	78.91
1264.61	82.83	95.52	82.08	73.34	81.51	79.08
1265.1	83.12	95.65	82.22	73.41	81.74	79.24
1265.58	83.42	95.76	82.37	73.48	81.97	79.41
1266.06	83.71	95.87	82.52	73.57	82.2	79.58
1266.54	84.02	95.97	82.69	73.67	82.44	79.76
1267.02	84.32	96.06	82.86	73.78	82.69	79.94
1267.51	84.62	96.15	83.04	73.9	82.93	80.13
1267.99	84.92	96.24	83.22	74.03	83.17	80.32
1268.47	85.21	96.32	83.41	74.16	83.41	80.51
1268.95	85.5	96.4	83.6	74.31	83.65	80.7
1269.43	85.79	96.48	83.79	74.46	83.88	80.9
1269.92	86.08	96.56	83.99	74.61	84.11	81.1
1270.4	86.36	96.63	84.2	74.78	84.34	81.3
1270.88	86.65	96.69	84.42	74.96	84.57	81.52
1271.36	86.93	96.73	84.64	75.14	84.8	81.73
1271.85	87.21	96.77	84.87	75.33	85.03	81.96
1272.33	87.49	96.79	85.1	75.52	85.25	82.18
1272.81	87.76	96.8	85.33	75.7	85.46	82.4
1273.29	88.02	96.8	85.55	75.89	85.67	82.61
1273.77	88.27	96.81	85.77	76.07	85.87	82.82
1274.26	88.51	96.8	85.98	76.26	86.07	83.03
1274.74	88.74	96.81	86.18	76.45	86.25	83.24
1275.22	88.97	96.81	86.38	76.64	86.43	83.45
1275.7	89.19	96.83	86.58	76.83	86.61	83.65
1276.18	89.41	96.84	86.76	77.01	86.78	83.84
1276.67	89.62	96.87	86.95	77.2	86.94	84.03
1277.15	89.82	96.89	87.12	77.38	87.1	84.22
1277.63	90.01	96.91	87.3	77.55	87.25	84.41
1278.11	90.19	96.93	87.47	77.73	87.39	84.59
1278.6	90.36	96.95	87.63	77.9	87.54	84.77
1279.08	90.52	96.96	87.8	78.07	87.68	84.95
1279.56	90.68	96.97	87.96	78.24	87.81	85.13
1280.04	90.84	96.99	88.12	78.4	87.95	85.3
1280.52	90.98	97	88.28	78.56	88.08	85.48
1281.01	91.12	97.02	88.43	78.72	88.21	85.66
1281.49	91.26	97.03	88.59	78.87	88.33	85.83
1281.97	91.38	97.03	88.74	79.01	88.45	86
1282.45	91.5	97.03	88.89	79.16	88.57	86.17
1282.93	91.61	97.03	89.03	79.31	88.69	86.33
1283.42	91.71	97.02	89.17	79.46	88.8	86.48
1283.9	91.8	97	89.3	79.6	88.92	86.63
1284.38	91.89	96.99	89.42	79.74	89.02	86.78
1284.86	91.96	96.97	89.53	79.89	89.12	86.92
1285.34	92.03	96.94	89.63	80.03	89.22	87.05
1285.83	92.09	96.92	89.73	80.18	89.31	87.18
1286.31	92.14	96.89	89.82	80.34	89.4	87.31
1286.79	92.2	96.87	89.9	80.51	89.48	87.45
1287.27	92.25	96.85	89.99	80.68	89.57	87.58
1287.76	92.31	96.84	90.08	80.86	89.65	87.71
1288.24	92.37	96.83	90.17	81.04	89.73	87.85
1288.72	92.43	96.83	90.27	81.23	89.81	87.99
1289.2	92.5	96.83	90.36	81.42	89.89	88.12
1289.68	92.56	96.83	90.45	81.61	89.96	88.24
1290.17	92.62	96.83	90.53	81.81	90.03	88.36
1290.65	92.67	96.83	90.61	82.01	90.09	88.47
1291.13	92.73	96.83	90.68	82.2	90.15	88.58
1291.61	92.78	96.84	90.74	82.4	90.21	88.67
1292.09	92.84	96.86	90.8	82.58	90.27	88.76
1292.58	92.9	96.89	90.85	82.76	90.32	88.85
1293.06	92.95	96.93	90.89	82.93	90.37	88.92
1293.54	93	96.98	90.93	83.09	90.41	88.99
1294.02	93.05	97.04	90.96	83.24	90.45	89.06
1294.51	93.09	97.09	90.99	83.39	90.49	89.12
1294.99	93.14	97.16	91.02	83.53	90.53	89.18
1295.47	93.18	97.22	91.04	83.66	90.56	89.23
1295.95	93.23	97.28	91.07	83.78	90.6	89.29
1296.43	93.27	97.34	91.1	83.9	90.63	89.35
1296.92	93.31	97.39	91.13	84	90.66	89.41
1297.4	93.34	97.44	91.16	84.09	90.69	89.46
1297.88	93.37	97.47	91.19	84.18	90.72	89.52
1298.36	93.39	97.49	91.22	84.25	90.74	89.56
1298.84	93.41	97.5	91.25	84.31	90.76	89.61
1299.33	93.43	97.5	91.27	84.36	90.77	89.64
1299.81	93.44	97.5	91.29	84.39	90.79	89.68
1300.29	93.44	97.49	91.3	84.42	90.8	89.71
1300.77	93.44	97.48	91.32	84.45	90.8	89.73
1301.25	93.43	97.48	91.32	84.46	90.8	89.75
1301.74	93.42	97.48	91.33	84.48	90.8	89.77
1302.22	93.41	97.48	91.33	84.49	90.8	89.78
1302.7	93.39	97.48	91.33	84.5	90.79	89.79
1303.18	93.38	97.49	91.33	84.51	90.79	89.8
1303.67	93.37	97.5	91.33	84.53	90.78	89.81
1304.15	93.36	97.52	91.34	84.55	90.78	89.83
1304.63	93.35	97.53	91.34	84.57	90.77	89.84
1305.11	93.35	97.53	91.35	84.59	90.77	89.86
1305.59	93.34	97.54	91.35	84.63	90.78	89.88
1306.08	93.33	97.53	91.36	84.67	90.79	89.91
1306.56	93.32	97.52	91.37	84.72	90.8	89.94
1307.04	93.32	97.51	91.38	84.77	90.82	89.98
1307.52	93.32	97.5	91.4	84.84	90.84	90.02
1308	93.33	97.49	91.42	84.91	90.86	90.06
1308.49	93.33	97.48	91.45	84.98	90.89	90.11
1308.97	93.33	97.45	91.47	85.05	90.91	90.15
1309.45	93.32	97.42	91.48	85.11	90.92	90.18
1309.93	93.3	97.38	91.48	85.17	90.93	90.2
1310.42	93.28	97.33	91.47	85.23	90.93	90.21
1310.9	93.24	97.25	91.44	85.28	90.92	90.21
1311.38	93.19	97.17	91.4	85.33	90.91	90.2
1311.86	93.14	97.08	91.35	85.37	90.89	90.18
1312.34	93.1	96.98	91.31	85.4	90.88	90.16
1312.83	93.05	96.89	91.27	85.44	90.86	90.14
1313.31	93.02	96.8	91.25	85.48	90.85	90.13
1313.79	93	96.73	91.24	85.52	90.84	90.13
1314.27	93	96.67	91.24	85.56	90.84	90.13
1314.75	93	96.62	91.25	85.6	90.84	90.14
1315.24	93.01	96.58	91.26	85.63	90.84	90.15
1315.72	93.01	96.55	91.26	85.66	90.84	90.15
1316.2	93.02	96.54	91.25	85.69	90.84	90.15
1316.68	93.03	96.54	91.23	85.71	90.84	90.15
1317.17	93.05	96.56	91.22	85.74	90.84	90.15
1317.65	93.08	96.6	91.21	85.76	90.84	90.16
1318.13	93.12	96.66	91.22	85.8	90.86	90.18
1318.61	93.18	96.75	91.25	85.83	90.88	90.21
1319.09	93.26	96.85	91.29	85.87	90.92	90.25
1319.58	93.35	96.97	91.36	85.92	90.96	90.31
1320.06	93.45	97.08	91.43	85.96	91.02	90.37
1320.54	93.54	97.18	91.51	86	91.07	90.44
1321.02	93.61	97.26	91.59	86.03	91.12	90.5
1321.5	93.68	97.33	91.67	86.06	91.16	90.56
1321.99	93.74	97.38	91.73	86.09	91.21	90.61
1322.47	93.79	97.42	91.79	86.12	91.24	90.65
1322.95	93.82	97.44	91.84	86.14	91.28	90.69
1323.43	93.84	97.45	91.88	86.15	91.3	90.72
1323.91	93.84	97.44	91.91	86.16	91.32	90.75
1324.4	93.84	97.41	91.94	86.17	91.34	90.77
1324.88	93.82	97.38	91.96	86.17	91.35	90.78
1325.36	93.8	97.34	91.97	86.18	91.36	90.79
1325.84	93.78	97.29	91.98	86.18	91.37	90.8
1326.33	93.76	97.23	91.99	86.18	91.38	90.81
1326.81	93.73	97.18	92	86.18	91.39	90.81
1327.29	93.71	97.13	92	86.17	91.39	90.82
1327.77	93.67	97.09	92	86.16	91.39	90.82
1328.25	93.64	97.06	92	86.16	91.39	90.81
1328.74	93.6	97.03	91.99	86.15	91.38	90.8
1329.22	93.57	97.01	91.99	86.14	91.38	90.79
1329.7	93.53	96.99	91.98	86.13	91.37	90.79
1330.18	93.49	96.97	91.98	86.12	91.36	90.78
1330.66	93.46	96.95	91.97	86.11	91.35	90.77
1331.15	93.42	96.92	91.97	86.11	91.34	90.76
1331.63	93.37	96.88	91.96	86.09	91.32	90.75
1332.11	93.32	96.83	91.94	86.08	91.3	90.73
1332.59	93.26	96.77	91.92	86.06	91.27	90.71
1333.08	93.19	96.72	91.88	86.04	91.23	90.68
1333.56	93.13	96.66	91.84	86.02	91.19	90.64
1334.04	93.07	96.62	91.79	85.99	91.15	90.6
1334.52	93	96.59	91.72	85.96	91.1	90.55
1335	92.93	96.57	91.65	85.93	91.03	90.49
1335.49	92.85	96.57	91.55	85.89	90.97	90.42
1335.97	92.77	96.58	91.43	85.84	90.89	90.33
1336.45	92.67	96.59	91.3	85.8	90.8	90.23
1336.93	92.57	96.6	91.16	85.75	90.71	90.13
1337.41	92.47	96.62	91	85.7	90.62	90.02
1337.9	92.37	96.63	90.85	85.65	90.53	89.92
1338.38	92.29	96.66	90.72	85.61	90.45	89.82
1338.86	92.24	96.7	90.62	85.57	90.39	89.75
1339.34	92.22	96.78	90.58	85.55	90.35	89.71
1339.82	92.24	96.89	90.6	85.53	90.33	89.71
1340.31	92.29	97.01	90.67	85.53	90.34	89.72
1340.79	92.36	97.14	90.77	85.53	90.35	89.76
1341.27	92.42	97.26	90.87	85.53	90.37	89.8
1341.75	92.48	97.36	90.96	85.52	90.38	89.82
1342.24	92.5	97.44	91.02	85.51	90.38	89.83
1342.72	92.5	97.49	91.05	85.48	90.36	89.83
1343.2	92.48	97.53	91.05	85.45	90.32	89.8
1343.68	92.43	97.54	91.03	85.41	90.27	89.76
1344.16	92.37	97.55	90.99	85.37	90.22	89.7
1344.65	92.3	97.56	90.95	85.33	90.16	89.65
1345.13	92.24	97.56	90.9	85.29	90.11	89.59
1345.61	92.18	97.56	90.86	85.26	90.06	89.54
1346.09	92.12	97.57	90.81	85.22	90.02	89.49
1346.57	92.06	97.57	90.76	85.19	89.97	89.44
1347.06	91.99	97.56	90.71	85.15	89.92	89.4
1347.54	91.92	97.55	90.66	85.12	89.87	89.34
1348.02	91.84	97.53	90.6	85.08	89.82	89.29
1348.5	91.77	97.5	90.55	85.05	89.76	89.24
1348.99	91.68	97.47	90.51	85.01	89.71	89.19
1349.47	91.6	97.44	90.46	84.98	89.65	89.15
1349.95	91.5	97.42	90.42	84.93	89.59	89.09
1350.43	91.39	97.39	90.36	84.88	89.51	89.03
1350.91	91.26	97.35	90.29	84.82	89.42	88.94
1351.4	91.1	97.3	90.21	84.74	89.31	88.84
1351.88	90.92	97.24	90.1	84.65	89.19	88.72
1352.36	90.71	97.17	89.96	84.56	89.04	88.58
1352.84	90.47	97.08	89.81	84.45	88.88	88.42
1353.32	90.2	96.99	89.63	84.33	88.69	88.23
1353.81	89.91	96.88	89.44	84.19	88.49	88.03
1354.29	89.58	96.76	89.22	84.05	88.26	87.79
1354.77	89.23	96.64	89	83.89	88.01	87.54
1355.25	88.86	96.5	88.76	83.72	87.75	87.27
1355.74	88.47	96.35	88.51	83.55	87.47	86.99
1356.22	88.06	96.19	88.26	83.37	87.19	86.71
1356.7	87.65	96	88.01	83.2	86.89	86.42
1357.18	87.22	95.78	87.75	83.02	86.59	86.13
1357.66	86.76	95.53	87.47	82.84	86.28	85.84
1358.15	86.29	95.24	87.19	82.65	85.96	85.54
1358.63	85.8	94.9	86.88	82.47	85.63	85.23
1359.11	85.28	94.5	86.57	82.28	85.29	84.93
1359.59	84.74	94.05	86.23	82.09	84.96	84.61
1360.07	84.18	93.52	85.88	81.9	84.61	84.29
1360.56	83.59	92.89	85.51	81.7	84.25	83.95
1361.04	82.96	92.16	85.11	81.5	83.86	83.58
1361.52	82.28	91.3	84.69	81.28	83.46	83.19
1362	81.59	90.33	84.27	81.04	83.04	82.78
1362.48	80.91	89.31	83.88	80.81	82.63	82.38
1362.97	80.31	88.32	83.56	80.59	82.27	82.02
1363.45	79.83	87.44	83.32	80.39	81.97	81.72
1363.93	79.48	86.73	83.16	80.23	81.74	81.49
1364.41	79.23	86.18	83.05	80.09	81.57	81.3
1364.9	79.06	85.79	82.96	79.96	81.44	81.15
1365.38	78.94	85.56	82.88	79.84	81.32	81.02
1365.86	78.87	85.48	82.81	79.72	81.22	80.9
1366.34	78.84	85.59	82.73	79.6	81.14	80.79
1366.82	78.86	85.89	82.65	79.49	81.06	80.68
1367.31	78.93	86.41	82.59	79.39	81	80.58
1367.79	79.05	87.14	82.54	79.29	80.96	80.49
1368.27	79.2	88.01	82.51	79.2	80.92	80.42
1368.75	79.36	88.94	82.49	79.12	80.9	80.36
1369.23	79.51	89.85	82.48	79.05	80.88	80.3
1369.72	79.64	90.64	82.46	78.98	80.86	80.24
1370.2	79.73	91.29	82.42	78.91	80.83	80.18
1370.68	79.78	91.76	82.37	78.84	80.79	80.1
1371.16	79.8	92.07	82.3	78.78	80.74	80.02
1371.65	79.78	92.25	82.19	78.71	80.68	79.93
1372.13	79.72	92.3	82.06	78.64	80.59	79.81
1372.61	79.63	92.26	81.88	78.55	80.48	79.67
1373.09	79.52	92.15	81.68	78.47	80.35	79.51
1373.57	79.4	92	81.48	78.38	80.22	79.34
1374.06	79.32	91.85	81.32	78.3	80.1	79.2
1374.54	79.28	91.71	81.21	78.25	80.03	79.11
1375.02	79.3	91.61	81.18	78.23	80.01	79.08
1375.5	79.38	91.53	81.22	78.24	80.05	79.1
1375.98	79.48	91.44	81.3	78.26	80.12	79.17
1376.47	79.59	91.31	81.41	78.3	80.23	79.26
1376.95	79.71	91.12	81.54	78.35	80.37	79.38
1377.43	79.83	90.84	81.7	78.42	80.54	79.53
1377.91	79.97	90.47	81.9	78.51	80.76	79.71
1378.39	80.13	90	82.14	78.63	81.02	79.94
1378.88	80.31	89.44	82.43	78.77	81.32	80.2
1379.36	80.51	88.82	82.75	78.93	81.65	80.48
1379.84	80.72	88.18	83.09	79.09	81.99	80.77
1380.32	80.94	87.57	83.44	79.26	82.34	81.06
1380.81	81.18	87.04	83.78	79.42	82.68	81.34
1381.29	81.44	86.65	84.11	79.57	83.01	81.61
1381.77	81.74	86.44	84.44	79.73	83.34	81.87
1382.25	82.07	86.44	84.75	79.88	83.65	82.11
1382.73	82.44	86.67	85.04	80.02	83.95	82.34
1383.22	82.81	87.08	85.31	80.16	84.21	82.54
1383.7	83.18	87.64	85.53	80.28	84.45	82.72
1384.18	83.53	88.28	85.71	80.39	84.64	82.86
1384.66	83.85	88.95	85.85	80.49	84.8	82.97
1385.14	84.15	89.64	85.95	80.59	84.94	83.06
1385.63	84.44	90.34	86.04	80.69	85.06	83.16
1386.11	84.73	91.03	86.14	80.82	85.19	83.27
1386.59	85.04	91.72	86.27	80.98	85.32	83.41
1387.07	85.36	92.39	86.44	81.17	85.47	83.59
1387.56	85.67	92.99	86.65	81.37	85.63	83.81
1388.04	85.96	93.5	86.87	81.57	85.77	84.03
1388.52	86.19	93.9	87.08	81.75	85.89	84.24
1389	86.37	94.19	87.26	81.91	85.99	84.43
1389.48	86.5	94.4	87.42	82.05	86.06	84.59
1389.97	86.6	94.53	87.54	82.17	86.1	84.73
1390.45	86.67	94.61	87.64	82.3	86.12	84.83
1390.93	86.72	94.64	87.71	82.41	86.13	84.92
1391.41	86.76	94.63	87.75	82.53	86.12	84.98
1391.89	86.79	94.59	87.78	82.64	86.1	85.03
1392.38	86.84	94.52	87.8	82.75	86.1	85.08
1392.86	86.92	94.44	87.82	82.87	86.13	85.14
1393.34	87.05	94.36	87.87	83	86.22	85.26
1393.82	87.27	94.3	87.97	83.17	86.39	85.44
1394.3	87.59	94.3	88.13	83.37	86.67	85.73
1394.79	88	94.37	88.37	83.6	87.04	86.09
1395.27	88.46	94.49	88.66	83.82	87.44	86.51
1395.75	88.89	94.65	88.95	84.02	87.84	86.9
1396.23	89.28	94.8	89.22	84.18	88.19	87.25
1396.72	89.6	94.93	89.45	84.32	88.47	87.54
1397.2	89.88	95.04	89.65	84.44	88.7	87.77
1397.68	90.13	95.12	89.84	84.55	88.9	87.98
1398.16	90.37	95.2	90.03	84.68	89.09	88.18
1398.64	90.63	95.28	90.24	84.82	89.28	88.38
1399.13	90.9	95.38	90.47	84.97	89.47	88.59
1399.61	91.16	95.49	90.71	85.1	89.65	88.79
1400.09	91.39	95.6	90.94	85.22	89.81	88.97
1400.57	91.58	95.69	91.12	85.31	89.93	89.11
1401.05	91.72	95.75	91.27	85.38	90.02	89.21
1401.54	91.81	95.77	91.37	85.43	90.08	89.28
1402.02	91.87	95.77	91.43	85.47	90.13	89.32
1402.5	91.9	95.75	91.46	85.5	90.15	89.34
1402.98	91.91	95.71	91.47	85.53	90.17	89.35
1403.47	91.92	95.67	91.47	85.57	90.19	89.35
1403.95	91.93	95.63	91.47	85.61	90.21	89.36
1404.43	91.95	95.6	91.5	85.66	90.25	89.39
1404.91	92	95.6	91.55	85.71	90.3	89.43
1405.39	92.06	95.61	91.63	85.78	90.37	89.49
1405.88	92.14	95.64	91.73	85.84	90.44	89.56
1406.36	92.21	95.68	91.82	85.89	90.51	89.64
1406.84	92.28	95.71	91.91	85.94	90.56	89.7
1407.32	92.33	95.73	91.96	85.97	90.61	89.75
1407.8	92.37	95.73	91.99	85.99	90.64	89.79
1408.29	92.38	95.73	92	86	90.65	89.81
1408.77	92.39	95.7	91.98	86.01	90.65	89.82
1409.25	92.38	95.67	91.94	86.01	90.64	89.82
1409.73	92.37	95.63	91.89	86.02	90.63	89.81
1410.22	92.36	95.6	91.85	86.02	90.61	89.81
1410.7	92.37	95.58	91.81	86.04	90.6	89.82
1411.18	92.38	95.58	91.78	86.05	90.59	89.83
1411.66	92.41	95.59	91.76	86.06	90.58	89.85
1412.14	92.44	95.62	91.75	86.07	90.57	89.87
1412.63	92.47	95.65	91.74	86.08	90.56	89.88
1413.11	92.49	95.67	91.72	86.08	90.55	89.89
1413.59	92.49	95.67	91.69	86.07	90.52	89.88
1414.07	92.46	95.66	91.63	86.06	90.49	89.85
1414.55	92.42	95.63	91.54	86.04	90.44	89.82
1415.04	92.36	95.58	91.43	86.01	90.39	89.76
1415.52	92.27	95.52	91.3	85.98	90.32	89.69
1416	92.16	95.44	91.15	85.94	90.25	89.61
1416.48	92.04	95.34	90.98	85.89	90.17	89.52
1416.96	91.91	95.23	90.81	85.85	90.09	89.43
1417.45	91.78	95.12	90.65	85.82	90.02	89.35
1417.93	91.66	95.03	90.54	85.81	89.97	89.3
1418.41	91.6	94.98	90.5	85.83	89.97	89.3
1418.89	91.6	94.98	90.56	85.88	90.02	89.35
1419.38	91.64	95.03	90.68	85.93	90.1	89.45
1419.86	91.7	95.1	90.83	85.98	90.19	89.55
1420.34	91.75	95.15	90.96	86.01	90.26	89.63
1420.82	91.76	95.16	91.04	86.02	90.29	89.68
1421.3	91.74	95.14	91.08	86.01	90.3	89.7
1421.79	91.68	95.08	91.08	86	90.29	89.68
1422.27	91.6	95	91.05	85.98	90.26	89.65
1422.75	91.49	94.89	91	85.96	90.21	89.61
1423.23	91.37	94.75	90.94	85.94	90.16	89.55
1423.71	91.24	94.6	90.88	85.92	90.09	89.5
1424.2	91.11	94.45	90.83	85.9	90.03	89.44
1424.68	90.98	94.29	90.79	85.89	89.97	89.39
1425.16	90.86	94.13	90.75	85.87	89.9	89.33
1425.64	90.74	93.97	90.7	85.84	89.82	89.26
1426.13	90.6	93.8	90.63	85.81	89.73	89.18
1426.61	90.44	93.6	90.53	85.76	89.62	89.07
1427.09	90.25	93.38	90.4	85.7	89.49	88.94
1427.57	90.03	93.1	90.22	85.63	89.33	88.78
1428.05	89.76	92.77	90.01	85.55	89.15	88.59
1428.54	89.45	92.39	89.76	85.45	88.95	88.38
1429.02	89.13	91.98	89.51	85.35	88.73	88.15
1429.5	88.8	91.54	89.25	85.24	88.5	87.92
1429.98	88.48	91.11	89.01	85.14	88.29	87.69
1430.46	88.18	90.7	88.8	85.03	88.09	87.49
1430.95	87.91	90.34	88.6	84.93	87.9	87.29
1431.43	87.67	90.02	88.42	84.82	87.72	87.11
1431.91	87.44	89.75	88.24	84.71	87.54	86.93
1432.39	87.22	89.51	88.07	84.6	87.38	86.76
1432.88	87.01	89.3	87.89	84.49	87.22	86.59
1433.36	86.81	89.11	87.71	84.38	87.06	86.42
1433.84	86.6	88.93	87.51	84.26	86.89	86.24
1434.32	86.39	88.75	87.3	84.14	86.73	86.05
1434.8	86.15	88.57	87.06	84	86.54	85.84
1435.29	85.9	88.41	86.8	83.84	86.35	85.61
1435.77	85.64	88.28	86.53	83.66	86.14	85.36
1436.25	85.4	88.22	86.29	83.46	85.94	85.11
1436.73	85.21	88.24	86.12	83.27	85.77	84.9
1437.21	85.08	88.32	86.02	83.1	85.64	84.74
1437.7	85	88.43	85.98	82.95	85.55	84.62
1438.18	84.93	88.52	85.95	82.82	85.47	84.52
1438.66	84.85	88.59	85.92	82.68	85.39	84.42
1439.14	84.76	88.62	85.87	82.54	85.3	84.31
1439.62	84.64	88.62	85.8	82.39	85.2	84.18
1440.11	84.51	88.59	85.7	82.24	85.09	84.04
1440.59	84.37	88.54	85.58	82.07	84.97	83.89
1441.07	84.22	88.46	85.44	81.91	84.84	83.74
1441.55	84.06	88.36	85.3	81.75	84.71	83.58
1442.04	83.9	88.23	85.15	81.59	84.57	83.42
1442.52	83.75	88.1	85	81.43	84.43	83.26
1443	83.61	87.98	84.85	81.28	84.3	83.12
1443.48	83.49	87.86	84.7	81.15	84.17	82.97
1443.96	83.37	87.77	84.55	81.03	84.05	82.84
1444.45	83.28	87.71	84.41	80.92	83.95	82.72
1444.93	83.19	87.66	84.27	80.84	83.85	82.61
1445.41	83.11	87.65	84.13	80.77	83.75	82.5
1445.89	83.04	87.66	83.99	80.72	83.66	82.39
1446.37	82.98	87.71	83.84	80.68	83.57	82.29
1446.86	82.94	87.81	83.7	80.66	83.48	82.19
1447.34	82.92	87.95	83.58	80.66	83.4	82.11
1447.82	82.92	88.14	83.49	80.69	83.33	82.04
1448.3	82.95	88.36	83.42	80.74	83.28	82
1448.79	82.99	88.56	83.38	80.79	83.24	81.97
1449.27	83.02	88.73	83.34	80.85	83.2	81.95
1449.75	83.04	88.86	83.3	80.9	83.16	81.93
1450.23	83.03	88.93	83.23	80.94	83.11	81.89
1450.71	83	88.95	83.14	80.97	83.04	81.84
1451.2	82.94	88.92	83.02	81	82.97	81.77
1451.68	82.88	88.84	82.89	81.04	82.88	81.7
1452.16	82.8	88.72	82.75	81.08	82.8	81.63
1452.64	82.71	88.54	82.6	81.13	82.72	81.56
1453.12	82.62	88.33	82.45	81.17	82.64	81.48
1453.61	82.51	88.07	82.28	81.21	82.56	81.4
1454.09	82.38	87.76	82.1	81.23	82.47	81.3
1454.57	82.21	87.41	81.88	81.23	82.37	81.17
1455.05	82.02	86.98	81.62	81.23	82.26	81.03
1455.53	81.81	86.48	81.33	81.26	82.17	80.89
1456.02	81.63	85.92	81.05	81.35	82.12	80.79
1456.5	81.57	85.38	80.88	81.58	82.19	80.82
1456.98	81.73	85.03	80.94	81.96	82.42	81.04
1457.46	82.11	85.01	81.26	82.41	82.78	81.42
1457.95	82.58	85.27	81.72	82.8	83.14	81.84
1458.43	83.02	85.66	82.15	83.1	83.43	82.2
1458.91	83.38	86.06	82.5	83.3	83.63	82.47
1459.39	83.66	86.42	82.78	83.45	83.78	82.67
1459.87	83.89	86.74	82.99	83.57	83.89	82.82
1460.36	84.06	87.02	83.14	83.67	83.97	82.93
1460.84	84.19	87.25	83.25	83.74	84.02	83
1461.32	84.28	87.44	83.31	83.8	84.04	83.04
1461.8	84.33	87.58	83.33	83.84	84.04	83.04
1462.28	84.34	87.68	83.31	83.86	84.01	83.03
1462.77	84.33	87.75	83.27	83.9	83.97	83
1463.25	84.32	87.78	83.22	83.94	83.94	82.97
1463.73	84.31	87.8	83.19	84.02	83.93	82.97
1464.21	84.35	87.8	83.21	84.14	83.96	83.01
1464.7	84.43	87.81	83.31	84.3	84.04	83.12
1465.18	84.55	87.83	83.49	84.47	84.18	83.28
1465.66	84.71	87.84	83.73	84.65	84.37	83.49
1466.14	84.89	87.86	84.01	84.83	84.58	83.72
1466.62	85.07	87.87	84.31	85	84.83	83.98
1467.11	85.26	87.88	84.64	85.18	85.09	84.24
1467.59	85.45	87.9	84.98	85.35	85.37	84.52
1468.07	85.64	87.91	85.32	85.53	85.67	84.8
1468.55	85.81	87.93	85.65	85.7	85.96	85.08
1469.03	85.96	87.94	85.96	85.86	86.25	85.33
1469.52	86.09	87.95	86.23	86	86.51	85.57
1470	86.19	87.96	86.46	86.13	86.75	85.78
1470.48	86.28	87.99	86.66	86.27	86.98	85.97
1470.96	86.38	88.07	86.86	86.43	87.24	86.19
1471.44	86.55	88.24	87.1	86.65	87.55	86.47
1471.93	86.82	88.58	87.45	86.96	87.96	86.86
1472.41	87.22	89.09	87.93	87.35	88.47	87.38
1472.89	87.7	89.69	88.5	87.76	89	87.95
1473.37	88.19	90.26	89.07	88.12	89.48	88.48
1473.86	88.62	90.75	89.57	88.41	89.86	88.93
1474.34	88.99	91.15	90	88.65	90.17	89.31
1474.82	89.33	91.49	90.39	88.87	90.45	89.65
1475.3	89.67	91.83	90.77	89.08	90.71	89.98
1475.78	90.01	92.17	91.15	89.3	90.97	90.31
1476.27	90.34	92.52	91.51	89.52	91.22	90.63
1476.75	90.66	92.88	91.85	89.72	91.45	90.93
1477.23	90.94	93.21	92.15	89.89	91.65	91.19
1477.71	91.19	93.51	92.39	90.04	91.82	91.41
1478.19	91.39	93.79	92.58	90.17	91.96	91.6
1478.68	91.57	94.06	92.73	90.29	92.08	91.75
1479.16	91.74	94.31	92.86	90.4	92.19	91.89
1479.64	91.9	94.57	92.97	90.51	92.29	92.03
1480.12	92.06	94.83	93.07	90.63	92.39	92.18
1480.61	92.25	95.1	93.19	90.76	92.51	92.34
1481.09	92.45	95.38	93.32	90.9	92.63	92.51
1481.57	92.66	95.65	93.47	91.05	92.77	92.7
1482.05	92.89	95.9	93.64	91.2	92.91	92.9
1482.53	93.11	96.12	93.81	91.34	93.06	93.1
1483.02	93.31	96.3	93.96	91.48	93.19	93.28
1483.5	93.48	96.44	94.1	91.61	93.32	93.45
1483.98	93.63	96.55	94.19	91.72	93.43	93.59
1484.46	93.75	96.61	94.26	91.82	93.51	93.71
1484.94	93.83	96.64	94.28	91.91	93.58	93.8
1485.43	93.89	96.64	94.28	91.99	93.64	93.87
1485.91	93.94	96.61	94.25	92.07	93.69	93.94
1486.39	93.97	96.56	94.2	92.16	93.73	93.99
1486.87	94	96.5	94.14	92.26	93.78	94.04
1487.35	94.02	96.44	94.07	92.36	93.82	94.09
1487.84	94.04	96.37	94	92.47	93.86	94.14
1488.32	94.06	96.31	93.95	92.58	93.9	94.19
1488.8	94.12	96.29	93.94	92.71	93.97	94.28
1489.28	94.25	96.34	94.03	92.87	94.09	94.42
1489.77	94.47	96.49	94.25	93.06	94.27	94.64
1490.25	94.77	96.72	94.58	93.27	94.5	94.92
1490.73	95.09	96.98	94.95	93.48	94.74	95.22
1491.21	95.37	97.23	95.28	93.65	94.95	95.48
1491.69	95.59	97.43	95.55	93.77	95.11	95.69
1492.18	95.74	97.56	95.75	93.85	95.23	95.83
1492.66	95.84	97.65	95.87	93.9	95.3	95.92
1493.14	95.89	97.68	95.92	93.92	95.34	95.97
1493.62	95.9	97.68	95.93	93.93	95.35	95.98
1494.1	95.88	97.65	95.9	93.93	95.35	95.97
1494.59	95.84	97.6	95.83	93.92	95.33	95.94
1495.07	95.79	97.53	95.73	93.91	95.3	95.89
1495.55	95.73	97.44	95.61	93.91	95.26	95.83
1496.03	95.67	97.36	95.48	93.9	95.22	95.77
1496.52	95.65	97.29	95.39	93.89	95.19	95.72
1497	95.66	97.27	95.35	93.89	95.19	95.7
1497.48	95.73	97.29	95.37	93.89	95.22	95.72
1497.96	95.84	97.36	95.45	93.91	95.28	95.78
1498.44	95.97	97.46	95.57	93.93	95.36	95.86
1498.93	96.1	97.56	95.69	93.96	95.43	95.94
1499.41	96.23	97.67	95.81	93.97	95.51	96.02
1499.89	96.34	97.76	95.92	93.98	95.56	96.09
1500.37	96.43	97.83	96	93.96	95.61	96.14
1500.85	96.5	97.88	96.07	93.93	95.64	96.17
1501.34	96.55	97.91	96.12	93.9	95.66	96.19
1501.82	96.58	97.93	96.15	93.86	95.67	96.19
1502.3	96.6	97.94	96.16	93.81	95.67	96.19
1502.78	96.6	97.93	96.15	93.76	95.67	96.17
1503.27	96.58	97.89	96.11	93.71	95.65	96.13
1503.75	96.53	97.84	96.04	93.65	95.61	96.06
1504.23	96.43	97.74	95.91	93.56	95.54	95.97
1504.71	96.29	97.59	95.72	93.45	95.45	95.82
1505.19	96.07	97.36	95.43	93.3	95.31	95.6
1505.68	95.74	97.03	95	93.09	95.11	95.27
1506.16	95.31	96.6	94.41	92.78	94.86	94.84
1506.64	94.89	96.18	93.81	92.41	94.62	94.4
1507.12	94.7	96	93.5	92.08	94.51	94.15
1507.6	94.82	96.13	93.62	91.87	94.58	94.19
1508.09	95.08	96.4	93.97	91.78	94.73	94.38
1508.57	95.36	96.68	94.34	91.72	94.89	94.59
1509.05	95.59	96.91	94.66	91.66	95.03	94.76
1509.53	95.79	97.11	94.93	91.6	95.14	94.9
1510.01	95.96	97.28	95.15	91.52	95.24	95
1510.5	96.11	97.43	95.34	91.42	95.33	95.08
1510.98	96.24	97.56	95.51	91.31	95.4	95.13
1511.46	96.35	97.67	95.64	91.18	95.45	95.17
1511.94	96.44	97.74	95.75	91.04	95.49	95.17
1512.43	96.49	97.79	95.81	90.88	95.51	95.16
1512.91	96.52	97.81	95.84	90.73	95.51	95.12
1513.39	96.52	97.8	95.83	90.58	95.5	95.07
1513.87	96.49	97.77	95.78	90.45	95.47	94.99
1514.35	96.43	97.71	95.69	90.33	95.43	94.91
1514.84	96.35	97.62	95.56	90.22	95.36	94.8
1515.32	96.25	97.52	95.41	90.13	95.29	94.69
1515.8	96.16	97.43	95.25	90.07	95.21	94.6
1516.28	96.1	97.36	95.13	90.05	95.15	94.53
1516.76	96.08	97.35	95.07	90.07	95.12	94.52
1517.25	96.12	97.39	95.09	90.12	95.13	94.57
1517.73	96.19	97.46	95.16	90.19	95.16	94.64
1518.21	96.24	97.52	95.22	90.25	95.19	94.7
1518.69	96.26	97.54	95.25	90.3	95.2	94.74
1519.18	96.22	97.52	95.21	90.33	95.17	94.73
1519.66	96.13	97.43	95.11	90.36	95.11	94.68
1520.14	95.98	97.29	94.94	90.41	95.02	94.61
1520.62	95.82	97.13	94.74	90.51	94.93	94.54
1521.1	95.71	97	94.59	90.69	94.87	94.54
1521.59	95.71	96.98	94.57	90.94	94.87	94.64
1522.07	95.81	97.06	94.68	91.2	94.95	94.81
1522.55	95.97	97.2	94.85	91.42	95.05	95.01
1523.03	96.11	97.34	95.03	91.57	95.14	95.17
1523.51	96.22	97.44	95.16	91.67	95.21	95.29
1524	96.29	97.5	95.25	91.75	95.25	95.38
1524.48	96.34	97.55	95.31	91.82	95.29	95.44
1524.96	96.37	97.58	95.36	91.9	95.32	95.49
1525.44	96.42	97.62	95.41	92	95.35	95.55
1525.93	96.48	97.68	95.48	92.12	95.39	95.63
1526.41	96.57	97.76	95.59	92.25	95.45	95.74
1526.89	96.69	97.86	95.72	92.39	95.51	95.85
1527.37	96.81	97.98	95.88	92.52	95.58	95.98
1527.85	96.95	98.1	96.04	92.64	95.66	96.11
1528.34	97.07	98.21	96.19	92.75	95.73	96.23
1528.82	97.18	98.31	96.32	92.85	95.79	96.33
1529.3	97.26	98.38	96.42	92.93	95.84	96.41
1529.78	97.3	98.42	96.47	93	95.86	96.46
1530.26	97.31	98.43	96.48	93.05	95.87	96.47
1530.75	97.28	98.39	96.44	93.09	95.84	96.45
1531.23	97.21	98.32	96.35	93.13	95.8	96.41
1531.71	97.11	98.22	96.22	93.17	95.73	96.33
1532.19	96.99	98.1	96.07	93.24	95.66	96.26
1532.67	96.89	98	95.93	93.35	95.6	96.2
1533.16	96.83	97.95	95.85	93.52	95.57	96.19
1533.64	96.85	97.97	95.85	93.73	95.58	96.24
1534.12	96.92	98.04	95.93	93.92	95.62	96.33
1534.6	97	98.13	96.04	94.08	95.67	96.43
1535.09	97.07	98.21	96.13	94.19	95.71	96.51
1535.57	97.12	98.25	96.2	94.27	95.73	96.57
1536.05	97.14	98.27	96.23	94.32	95.74	96.59
1536.53	97.13	98.26	96.23	94.35	95.74	96.59
1537.01	97.09	98.23	96.2	94.37	95.72	96.56
1537.5	97.02	98.16	96.12	94.37	95.68	96.5
1537.98	96.91	98.05	95.98	94.36	95.61	96.4
1538.46	96.71	97.86	95.74	94.33	95.49	96.22
1538.94	96.41	97.57	95.36	94.29	95.32	95.97
1539.42	96	97.18	94.85	94.26	95.08	95.62
1539.91	95.56	96.76	94.27	94.29	94.82	95.27
1540.39	95.26	96.49	93.87	94.39	94.65	95.04
1540.87	95.21	96.46	93.77	94.54	94.62	95.03
1541.35	95.34	96.6	93.9	94.68	94.69	95.16
1541.84	95.52	96.78	94.1	94.78	94.77	95.33
1542.32	95.68	96.94	94.3	94.86	94.85	95.48
1542.8	95.83	97.09	94.49	94.92	94.93	95.62
1543.28	95.99	97.24	94.69	95	95.01	95.76
1543.76	96.19	97.43	94.94	95.11	95.13	95.94
1544.25	96.44	97.66	95.25	95.23	95.27	96.16
1544.73	96.71	97.92	95.59	95.35	95.44	96.39
1545.21	96.98	98.16	95.92	95.46	95.59	96.61
1545.69	97.2	98.37	96.2	95.54	95.72	96.79
1546.17	97.36	98.52	96.41	95.59	95.82	96.93
1546.66	97.46	98.62	96.54	95.63	95.87	97.01
1547.14	97.51	98.67	96.61	95.64	95.9	97.05
1547.62	97.52	98.67	96.63	95.65	95.9	97.06
1548.1	97.49	98.65	96.6	95.65	95.88	97.04
1548.58	97.44	98.61	96.55	95.65	95.85	97.01
1549.07	97.39	98.56	96.48	95.64	95.81	96.98
1549.55	97.36	98.53	96.43	95.64	95.78	96.95
1550.03	97.34	98.51	96.41	95.64	95.77	96.94
1550.51	97.35	98.51	96.41	95.64	95.76	96.95
1551	97.36	98.53	96.43	95.65	95.77	96.97
1551.48	97.37	98.54	96.44	95.66	95.77	96.98
1551.96	97.37	98.53	96.44	95.66	95.76	96.97
1552.44	97.34	98.5	96.4	95.65	95.74	96.94
1552.92	97.27	98.44	96.31	95.62	95.7	96.89
1553.41	97.18	98.35	96.19	95.58	95.63	96.81
1553.89	97.07	98.24	96.05	95.53	95.56	96.71
1554.37	96.95	98.13	95.89	95.47	95.47	96.62
1554.85	96.84	98.02	95.76	95.42	95.4	96.53
1555.33	96.75	97.94	95.65	95.39	95.34	96.46
1555.82	96.68	97.87	95.58	95.36	95.3	96.4
1556.3	96.62	97.8	95.51	95.33	95.27	96.34
1556.78	96.54	97.73	95.43	95.3	95.23	96.27
1557.26	96.44	97.62	95.31	95.25	95.18	96.16
1557.75	96.3	97.46	95.13	95.18	95.1	96.01
1558.23	96.16	97.3	94.93	95.12	95.03	95.87
1558.71	96.17	97.28	94.88	95.14	95.04	95.88
1559.19	96.41	97.51	95.12	95.27	95.17	96.12
1559.67	96.74	97.84	95.52	95.41	95.35	96.45
1560.16	97.01	98.12	95.86	95.5	95.5	96.71
1560.64	97.2	98.32	96.1	95.55	95.6	96.88
1561.12	97.32	98.45	96.26	95.56	95.66	96.99
1561.6	97.4	98.53	96.37	95.56	95.69	97.06
1562.08	97.45	98.58	96.44	95.56	95.71	97.11
1562.57	97.49	98.61	96.49	95.55	95.72	97.14
1563.05	97.51	98.63	96.52	95.54	95.73	97.16
1563.53	97.52	98.64	96.54	95.53	95.73	97.17
1564.01	97.53	98.64	96.55	95.53	95.73	97.18
1564.5	97.55	98.65	96.57	95.52	95.73	97.19
1564.98	97.56	98.67	96.58	95.51	95.73	97.2
1565.46	97.58	98.68	96.6	95.49	95.73	97.22
1565.94	97.59	98.68	96.62	95.47	95.73	97.22
1566.42	97.59	98.67	96.62	95.45	95.72	97.22
1566.91	97.57	98.65	96.59	95.43	95.71	97.2
1567.39	97.53	98.61	96.54	95.4	95.68	97.17
1567.87	97.46	98.55	96.46	95.36	95.63	97.11
1568.35	97.39	98.48	96.37	95.32	95.58	97.05
1568.83	97.34	98.42	96.28	95.27	95.53	96.99
1569.32	97.32	98.39	96.24	95.23	95.5	96.97
1569.8	97.35	98.41	96.27	95.21	95.51	96.99
1570.28	97.42	98.47	96.35	95.21	95.54	97.06
1570.76	97.51	98.55	96.46	95.22	95.58	97.13
1571.24	97.58	98.62	96.56	95.22	95.62	97.2
1571.73	97.63	98.67	96.62	95.21	95.64	97.24
1572.21	97.65	98.69	96.65	95.18	95.65	97.25
1572.69	97.63	98.69	96.64	95.14	95.63	97.24
1573.17	97.59	98.65	96.59	95.09	95.6	97.2
1573.66	97.52	98.59	96.51	95.03	95.54	97.14
1574.14	97.42	98.5	96.38	94.96	95.47	97.05
1574.62	97.3	98.39	96.23	94.89	95.38	96.94
1575.1	97.17	98.27	96.06	94.8	95.28	96.82
1575.58	97.05	98.18	95.9	94.71	95.19	96.71
1576.07	97	98.13	95.82	94.63	95.14	96.65
1576.55	97.03	98.17	95.85	94.57	95.14	96.67
1577.03	97.13	98.27	95.96	94.53	95.18	96.74
1577.51	97.26	98.4	96.12	94.51	95.25	96.85
1577.99	97.39	98.52	96.29	94.51	95.33	96.95
1578.48	97.5	98.63	96.43	94.5	95.39	97.05
1578.96	97.59	98.72	96.54	94.48	95.44	97.12
1579.44	97.66	98.79	96.63	94.45	95.48	97.17
1579.92	97.71	98.84	96.69	94.41	95.5	97.2
1580.41	97.74	98.87	96.73	94.35	95.51	97.21
1580.89	97.75	98.89	96.74	94.28	95.5	97.2
1581.37	97.76	98.89	96.75	94.19	95.48	97.19
1581.85	97.75	98.89	96.74	94.11	95.47	97.17
1582.33	97.75	98.89	96.74	94.02	95.44	97.14
1582.82	97.74	98.88	96.73	93.92	95.42	97.12
1583.3	97.73	98.88	96.72	93.82	95.4	97.09
1583.78	97.73	98.87	96.71	93.72	95.38	97.06
1584.26	97.72	98.87	96.69	93.6	95.35	97.03
1584.74	97.71	98.86	96.68	93.49	95.33	97
1585.23	97.69	98.85	96.66	93.36	95.3	96.97
1585.71	97.68	98.83	96.64	93.24	95.27	96.94
1586.19	97.66	98.82	96.62	93.12	95.25	96.91
1586.67	97.64	98.8	96.6	92.99	95.22	96.87
1587.15	97.62	98.78	96.58	92.86	95.2	96.83
1587.64	97.59	98.76	96.54	92.72	95.17	96.79
1588.12	97.56	98.72	96.5	92.57	95.13	96.73
1588.6	97.51	98.69	96.45	92.41	95.09	96.68
1589.08	97.47	98.64	96.4	92.24	95.05	96.62
1589.57	97.43	98.59	96.35	92.08	95	96.56
1590.05	97.38	98.55	96.31	91.91	94.96	96.51
1590.53	97.34	98.5	96.27	91.75	94.92	96.46
1591.01	97.3	98.46	96.24	91.58	94.88	96.42
1591.49	97.26	98.41	96.21	91.41	94.85	96.37
1591.98	97.22	98.36	96.17	91.24	94.81	96.32
1592.46	97.17	98.3	96.13	91.07	94.76	96.26
1592.94	97.12	98.24	96.08	90.91	94.71	96.2
1593.42	97.07	98.17	96.02	90.75	94.66	96.14
1593.9	97.02	98.12	95.97	90.59	94.61	96.08
1594.39	96.98	98.08	95.93	90.44	94.56	96.02
1594.87	96.95	98.06	95.9	90.3	94.52	95.97
1595.35	96.94	98.07	95.88	90.17	94.49	95.93
1595.83	96.95	98.1	95.88	90.04	94.46	95.9
1596.32	96.96	98.15	95.88	89.92	94.44	95.88
1596.8	96.98	98.21	95.89	89.82	94.42	95.86
1597.28	97	98.28	95.89	89.72	94.4	95.85
1597.76	97.02	98.35	95.89	89.64	94.37	95.83
1598.24	97.03	98.41	95.88	89.57	94.35	95.8
1598.73	97.03	98.47	95.86	89.49	94.31	95.76
1599.21	97.01	98.51	95.82	89.41	94.27	95.72
1599.69	96.98	98.54	95.76	89.32	94.22	95.66
1600.17	96.93	98.55	95.69	89.24	94.15	95.59
1600.65	96.88	98.55	95.61	89.16	94.09	95.52
1601.14	96.83	98.55	95.53	89.09	94.02	95.45
1601.62	96.77	98.55	95.46	89.02	93.96	95.39
1602.1	96.73	98.55	95.4	88.97	93.9	95.34
1602.58	96.69	98.56	95.36	88.93	93.86	95.29
1603.06	96.67	98.58	95.34	88.88	93.82	95.26
1603.55	96.64	98.6	95.31	88.84	93.78	95.23
1604.03	96.62	98.61	95.29	88.81	93.74	95.2
1604.51	96.59	98.61	95.26	88.78	93.69	95.17
1604.99	96.55	98.6	95.22	88.76	93.64	95.14
1605.48	96.5	98.58	95.17	88.75	93.59	95.1
1605.96	96.44	98.55	95.1	88.74	93.52	95.05
1606.44	96.37	98.51	95.02	88.73	93.46	95
1606.92	96.29	98.46	94.93	88.73	93.39	94.94
1607.4	96.22	98.42	94.85	88.73	93.31	94.9
1607.89	96.16	98.38	94.77	88.75	93.24	94.86
1608.37	96.11	98.36	94.71	88.78	93.18	94.83
1608.85	96.08	98.35	94.67	88.83	93.14	94.83
1609.33	96.07	98.35	94.65	88.88	93.1	94.83
1609.81	96.06	98.36	94.65	88.94	93.07	94.85
1610.3	96.06	98.38	94.64	89	93.04	94.86
1610.78	96.05	98.39	94.64	89.04	93.01	94.87
1611.26	96.04	98.4	94.62	89.08	92.97	94.87
1611.74	96.02	98.39	94.59	89.11	92.92	94.86
1612.23	95.99	98.37	94.55	89.14	92.87	94.84
[truncated: 4,953 more rows]
