# Supplementary material for: Quickly Identifying High-Risk Variables of Ultrasonic Extraction Oil from Multi-Dimensional Risk Variable Patterns and a Comparative Evaluation of Different Extraction Methods on the Quality of Forsythia suspensa Seed Oil
Source: Molecules. 2019 Sep 23;24(19):3445. doi: 10.3390/molecules24193445 (PMC6803820; doi:10.3390/molecules24193445)
Supplement: Supplementary file 1 [file molecules-24-03445-s001.zip › Supplementary data-final/Supplementary Table 4-DPPH scavenging activity of extracts obtained by differents extraction methods.xlsx]

## Sheet: DPPH Curve
Antioxidant activity: DPPH assay
											±
	Concentration (μg/ml)	UV absorbance					Antioxidant activity: DPPH assay				Average value	SD	Average ±SD
T-1	T-1 600 μg/ml	0.132	0.1316	0.1317		T-1	88.8	88.83	88.82		88.82	0.02	88.82±0.02
	T-1 500 μg/ml	0.1881	0.1878	0.1875			84.04	84.06	84.09		84.06	0.03	84.06±0.03
	T-1 400 μg/ml	0.2977	0.2948	0.2946			74.75	74.99	75		74.91	0.14	74.91±0.14
	T-1 300 μg/ml	0.5964	0.5962	0.5954			49.41	49.41	49.47		49.43	0.03	49.43±0.03
	T-1 200 μg/ml	0.8028	0.8029	0.8025			31.9	31.87	31.89		31.89	0.02	31.89±0.02
	T-1 100 μg/ml	0.9894	0.9892	0.9898			16.07	16.06	16		16.04	0.04	16.04±0.04
	Blank	1.1788	1.1785	1.1783
T-2	T-2 600 μg/ml	0.646	0.6455	0.6451		T-2	35.39	34.8	35.45		35.21	0.36	35.21±0.36
	T-2 500 μg/ml	0.6869	0.6867	0.6867			31.3	30.64	31.29		31.08	0.38	31.08±0.38
	T-2 400 μg/ml	0.7361	0.7353	0.7347			26.38	25.73	26.49		26.2	0.41	26.2±0.41
	T-2 300 μg/ml	0.7916	0.7913	0.7912			20.82	20.08	20.83		20.58	0.43	20.58±0.43
	T-2 200 μg/ml	0.8514	0.8507	0.8501			14.84	14.08	14.94		14.62	0.47	14.62±0.47
	T-2 100 μg/ml	0.8866	0.8858	0.8855			11.32	10.53	11.4		11.08	0.48	11.08±0.48
	Blank	0.9998	0.9901	0.9994
T-3	T-3 600 μg/ml	1.2305	1.2304	1.2297		T-3	5.34	5.32	5.35		5.34	0.02	5.34±0.02
	T-3 500 μg/ml	1.242	1.2407	1.2405			4.45	4.52	4.52		4.5	0.04	4.5±0.04
	T-3 400 μg/ml	1.2475	1.2474	1.247			4.03	4.01	4.02		4.02	0.01	4.02±0.01
	T-3 300 μg/ml	1.2454	1.2454	1.2455			4.19	4.16	4.13		4.16	0.03	4.16±0.03
	T-3 200 μg/ml	1.2672	1.2666	1.2662			2.52	2.53	2.54		2.53	0.01	2.53±0.01
	T-3 100 μg/ml	1.2606	1.2603	1.2601			3.02	3.02	3.01		3.02	0.01	3.02±0.01
	Blank	1.2999	1.2995	1.2992
Carbon dioxide supercritical fluid (SFE)	SFE 600 μg/ml	1.0254	1.0252	1.025		SFE	2.08	2.25	2.05		2.13	0.11	2.13±0.11
	SFE 500 μg/ml	1.0323	1.0315	1.0306			1.42	1.65	1.52		1.53	0.12	1.53±0.12
	SFE 400 μg/ml	1.0366	1.0364	1.0361			1.01	1.18	0.99		1.06	0.1	1.06±0.1
	SFE 300 μg/ml	1.0386	1.038	1.0377			0.82	1.03	0.84		0.9	0.12	0.9±0.12
	SFE 200 μg/ml	1.0396	1.0398	1.0396			0.73	0.86	0.66		0.75	0.1	0.75±0.1
	SFE 100 μg/ml	1.0444	1.0427	1.0424			0.27	0.58	0.39		0.41	0.16	0.41±0.16
	Blank	1.0472	1.0488	1.0465
Soxhlet extraction (SE)	SE 600 μg/ml	0.9256	0.9234	0.923		SE	8.19	8.41	8.43		8.34	0.13	8.34±0.13
	SE 500 μg/ml	0.9389	0.9386	0.9384			6.87	6.9	6.9		6.89	0.02	6.89±0.02
	SE 400 μg/ml	0.9387	0.9383	0.938			6.89	6.93	6.94		6.92	0.03	6.92±0.03
	SE 300 μg/ml	0.9768	0.9766	0.9758			3.11	3.13	3.19		3.14	0.04	3.14±0.04
	SE 200 μg/ml	0.9793	0.9786	0.9793			2.87	2.94	2.85		2.89	0.05	2.89±0.05
	SE 100 μg/ml	0.9842	0.9838	0.9841			2.38	2.42	2.37		2.39	0.03	2.39±0.03
	Blank	1.0082	1.0082	1.008
Hydrodistillation extraction (HD)	HD 600 μg/ml	1.2135	1.2127	1.2125		HD	2.37	2.42	2.41		2.4	0.03	2.4±0.03
	HD 500 ug/ml	1.2187	1.2181	1.2172			1.95	1.99	2.03		1.99	0.04	1.99±0.04
	HD 400 ug/ml	1.2199	1.219	1.2185			1.85	1.92	1.92		1.9	0.04	1.9±0.04
	HD 300 ug/ml	1.2258	1.2258	1.2254			1.38	1.37	1.37		1.37	0.01	1.37±0.01
	HD 200 ug/ml	1.2298	1.2295	1.2292			1.05	1.07	1.06		1.06	0.01	1.06±0.01
	HD 100 ug/ml	1.2351	1.2345	1.234			0.63	0.67	0.68		0.66	0.03	0.66±0.03
	Blank	1.2429	1.2428	1.2424
