# Supplementary material for: Quickly Identifying High-Risk Variables of Ultrasonic Extraction Oil from Multi-Dimensional Risk Variable Patterns and a Comparative Evaluation of Different Extraction Methods on the Quality of Forsythia suspensa Seed Oil
Source: Molecules. 2019 Sep 23;24(19):3445. doi: 10.3390/molecules24193445 (PMC6803820; doi:10.3390/molecules24193445)
Supplement: Supplementary file 1 [file molecules-24-03445-s001.zip › Supplementary data-final/Supplementary Table 5-DPPH scavenging activity of Trolox.xlsx]

## Sheet: Sheet1
Thoo Y Y, Ho S K, Liang J Y, et al. Effects of binary solvent extraction system, extraction time and extraction temperature on phenolic antioxidants and antioxidant capacity from mengkudu (Morinda citrifolia). Food Chemistry, 2010, 120(1): 290-295.
Trolox	Molecular weight	250.29
	Range	0-2.5 mM
	Standard curve	y=37.284x	y-DHHP scavenging activity, x-molar concentration of Trolox
Concentration (mM)	Concentration (μg/ml)	Antioxidant activity: DPPH assay
0.399537	100	14.8963
0.799073	200	29.7926
1.19861	300	44.689
1.59815	400	59.5853
1.99768	500	74.4816
2.39722	600	89.3779
